# Supplementary material for: Identification and Monitoring of Amomi Fructus and its Adulterants Based on DNA Barcoding Analysis and Designed DNA Markers
Source: Molecules. 2019 Nov 19;24(22):4193. doi: 10.3390/molecules24224193 (PMC6891445; doi:10.3390/molecules24224193)
Supplement: Supplementary file 1 [file molecules-24-04193-s001.zip]

Archive with 4 entries (3 files):
- molecules-632480-SI/
- molecules-632480-SI/Figure S1.png
- molecules-632480-SI/Table S1.xlsx
- molecules-632480-SI/Table S2.xlsx
