# Supplementary material for: Identification and Monitoring of Amomi Fructus and its Adulterants Based on DNA Barcoding Analysis and Designed DNA Markers
Source: Molecules. 2019 Nov 19;24(22):4193. doi: 10.3390/molecules24224193 (PMC6891445; doi:10.3390/molecules24224193)
Supplement: Supplementary file 1 [file molecules-24-04193-s001.zip › molecules-632480-SI/Table S1.xlsx]

## Sheet: Sheet1
	Table S1. The sequence identity matrix among the Amomi Fructus and its several adulterants based on the ITS nucleotide sequence.
	Sequence Identity Matrix
	Input Alignment File: ITS.gb
	Seq->	AV01	AV02	AV03	AV04	AV05	AV06	AV07	AV08	AV09	AV10	AV11	AV12	AV13	AV14	AV15	AV16	AV17	AV18	AX01	AX02	AL01	AL02	AL03	AL04	AL05	AK01	AK02	AK03	AK04	AC01	AC02	AC03	AC04	ATK01	ATK02	ATK03	ATK04	AH01	AH02	AH03	AH04	AO01	AO02	A003	A004	AOR01	AOR02	AOR03
	AV01	ID	0.998	1	0.995	0.998	0.996	0.996	1	0.996	0.998	0.998	0.995	1	1	0.996	0.998	1	0.996	0.981	0.98	0.986	0.986	0.986	0.986	0.986	0.929	0.929	0.929	0.929	0.931	0.931	0.929	0.929	0.905	0.905	0.905	0.905	0.878	0.878	0.878	0.878	0.886	0.886	0.886	0.886	0.88	0.88	0.88
	AV02	0.998	ID	0.998	0.996	1	0.995	0.998	0.998	0.998	1	0.996	0.993	0.998	0.998	0.995	0.996	0.998	0.995	0.983	0.978	0.984	0.984	0.984	0.984	0.984	0.928	0.928	0.928	0.928	0.929	0.929	0.928	0.928	0.904	0.904	0.904	0.904	0.877	0.877	0.877	0.877	0.885	0.885	0.885	0.885	0.878	0.878	0.878
	AV03	1	0.998	ID	0.995	0.998	0.996	0.996	1	0.996	0.998	0.998	0.995	1	1	0.996	0.998	1	0.996	0.981	0.98	0.986	0.986	0.986	0.986	0.986	0.929	0.929	0.929	0.929	0.931	0.931	0.929	0.929	0.905	0.905	0.905	0.905	0.878	0.878	0.878	0.878	0.886	0.886	0.886	0.886	0.88	0.88	0.88
	AV04	0.995	0.996	0.995	ID	0.996	0.995	0.995	0.995	0.998	0.996	0.996	0.993	0.995	0.995	0.995	0.993	0.995	0.995	0.98	0.975	0.981	0.981	0.981	0.981	0.981	0.926	0.926	0.926	0.926	0.928	0.928	0.926	0.926	0.902	0.902	0.902	0.902	0.875	0.875	0.875	0.875	0.883	0.883	0.883	0.883	0.877	0.877	0.877
	AV05	0.998	1	0.998	0.996	ID	0.995	0.998	0.998	0.998	1	0.996	0.993	0.998	0.998	0.995	0.996	0.998	0.995	0.983	0.978	0.984	0.984	0.984	0.984	0.984	0.928	0.928	0.928	0.928	0.929	0.929	0.928	0.928	0.904	0.904	0.904	0.904	0.877	0.877	0.877	0.877	0.885	0.885	0.885	0.885	0.878	0.878	0.878
	AV06	0.996	0.995	0.996	0.995	0.995	ID	0.993	0.996	0.996	0.995	0.998	0.998	0.996	0.996	1	0.998	0.996	1	0.978	0.977	0.983	0.983	0.983	0.983	0.983	0.926	0.926	0.926	0.926	0.928	0.928	0.926	0.926	0.905	0.905	0.905	0.905	0.878	0.878	0.878	0.878	0.886	0.886	0.886	0.886	0.88	0.88	0.88
	AV07	0.996	0.998	0.996	0.995	0.998	0.993	ID	0.996	0.996	0.998	0.995	0.995	0.996	0.996	0.993	0.995	0.996	0.993	0.981	0.98	0.983	0.983	0.983	0.983	0.983	0.928	0.928	0.928	0.928	0.929	0.929	0.928	0.928	0.902	0.902	0.902	0.902	0.877	0.877	0.877	0.877	0.885	0.885	0.885	0.885	0.878	0.878	0.878
	AV08	1	0.998	1	0.995	0.998	0.996	0.996	ID	0.996	0.998	0.998	0.995	1	1	0.996	0.998	1	0.996	0.981	0.98	0.986	0.986	0.986	0.986	0.986	0.929	0.929	0.929	0.929	0.931	0.931	0.929	0.929	0.905	0.905	0.905	0.905	0.878	0.878	0.878	0.878	0.886	0.886	0.886	0.886	0.88	0.88	0.88
	AV09	0.996	0.998	0.996	0.998	0.998	0.996	0.996	0.996	ID	0.998	0.998	0.995	0.996	0.996	0.996	0.995	0.996	0.996	0.981	0.977	0.983	0.983	0.983	0.983	0.983	0.926	0.926	0.926	0.926	0.928	0.928	0.926	0.926	0.904	0.904	0.904	0.904	0.877	0.877	0.877	0.877	0.885	0.885	0.885	0.885	0.878	0.878	0.878
	AV10	0.998	1	0.998	0.996	1	0.995	0.998	0.998	0.998	ID	0.996	0.993	0.998	0.998	0.995	0.996	0.998	0.995	0.983	0.978	0.984	0.984	0.984	0.984	0.984	0.928	0.928	0.928	0.928	0.929	0.929	0.928	0.928	0.904	0.904	0.904	0.904	0.877	0.877	0.877	0.877	0.885	0.885	0.885	0.885	0.878	0.878	0.878
	AV11	0.998	0.996	0.998	0.996	0.996	0.998	0.995	0.998	0.998	0.996	ID	0.996	0.998	0.998	0.998	0.996	0.998	0.998	0.98	0.978	0.984	0.984	0.984	0.984	0.984	0.928	0.928	0.928	0.928	0.929	0.929	0.928	0.928	0.905	0.905	0.905	0.905	0.878	0.878	0.878	0.878	0.886	0.886	0.886	0.886	0.88	0.88	0.88
	AV12	0.995	0.993	0.995	0.993	0.993	0.998	0.995	0.995	0.995	0.993	0.996	ID	0.995	0.995	0.998	0.996	0.995	0.998	0.977	0.978	0.981	0.981	0.981	0.981	0.981	0.926	0.926	0.926	0.926	0.928	0.928	0.926	0.926	0.904	0.904	0.904	0.904	0.878	0.878	0.878	0.878	0.886	0.886	0.886	0.886	0.88	0.88	0.88
	AV13	1	0.998	1	0.995	0.998	0.996	0.996	1	0.996	0.998	0.998	0.995	ID	1	0.996	0.998	1	0.996	0.981	0.98	0.986	0.986	0.986	0.986	0.986	0.929	0.929	0.929	0.929	0.931	0.931	0.929	0.929	0.905	0.905	0.905	0.905	0.878	0.878	0.878	0.878	0.886	0.886	0.886	0.886	0.88	0.88	0.88
	AV14	1	0.998	1	0.995	0.998	0.996	0.996	1	0.996	0.998	0.998	0.995	1	ID	0.996	0.998	1	0.996	0.981	0.98	0.986	0.986	0.986	0.986	0.986	0.929	0.929	0.929	0.929	0.931	0.931	0.929	0.929	0.905	0.905	0.905	0.905	0.878	0.878	0.878	0.878	0.886	0.886	0.886	0.886	0.88	0.88	0.88
	AV15	0.996	0.995	0.996	0.995	0.995	1	0.993	0.996	0.996	0.995	0.998	0.998	0.996	0.996	ID	0.998	0.996	1	0.978	0.977	0.983	0.983	0.983	0.983	0.983	0.926	0.926	0.926	0.926	0.928	0.928	0.926	0.926	0.905	0.905	0.905	0.905	0.878	0.878	0.878	0.878	0.886	0.886	0.886	0.886	0.88	0.88	0.88
	AV16	0.998	0.996	0.998	0.993	0.996	0.998	0.995	0.998	0.995	0.996	0.996	0.996	0.998	0.998	0.998	ID	0.998	0.998	0.98	0.978	0.984	0.984	0.984	0.984	0.984	0.928	0.928	0.928	0.928	0.929	0.929	0.928	0.928	0.905	0.905	0.905	0.905	0.878	0.878	0.878	0.878	0.886	0.886	0.886	0.886	0.88	0.88	0.88
	AV17	1	0.998	1	0.995	0.998	0.996	0.996	1	0.996	0.998	0.998	0.995	1	1	0.996	0.998	ID	0.996	0.981	0.98	0.986	0.986	0.986	0.986	0.986	0.929	0.929	0.929	0.929	0.931	0.931	0.929	0.929	0.905	0.905	0.905	0.905	0.878	0.878	0.878	0.878	0.886	0.886	0.886	0.886	0.88	0.88	0.88
	AV18	0.996	0.995	0.996	0.995	0.995	1	0.993	0.996	0.996	0.995	0.998	0.998	0.996	0.996	1	0.998	0.996	ID	0.978	0.977	0.983	0.983	0.983	0.983	0.983	0.926	0.926	0.926	0.926	0.928	0.928	0.926	0.926	0.905	0.905	0.905	0.905	0.878	0.878	0.878	0.878	0.886	0.886	0.886	0.886	0.88	0.88	0.88
	AX01	0.981	0.983	0.981	0.98	0.983	0.978	0.981	0.981	0.981	0.983	0.98	0.977	0.981	0.981	0.978	0.98	0.981	0.978	ID	0.995	0.975	0.975	0.975	0.975	0.975	0.922	0.922	0.922	0.922	0.924	0.924	0.922	0.922	0.898	0.898	0.898	0.898	0.874	0.874	0.874	0.874	0.88	0.88	0.88	0.88	0.874	0.874	0.874
	AX02	0.98	0.978	0.98	0.975	0.978	0.977	0.98	0.98	0.977	0.978	0.978	0.978	0.98	0.98	0.977	0.978	0.98	0.977	0.995	ID	0.974	0.974	0.974	0.974	0.974	0.922	0.922	0.922	0.922	0.924	0.924	0.922	0.922	0.896	0.896	0.896	0.896	0.874	0.874	0.874	0.874	0.88	0.88	0.88	0.88	0.874	0.874	0.874
	AL01	0.986	0.984	0.986	0.981	0.984	0.983	0.983	0.986	0.983	0.984	0.984	0.981	0.986	0.986	0.983	0.984	0.986	0.983	0.975	0.974	ID	1	1	1	1	0.934	0.934	0.934	0.934	0.936	0.936	0.934	0.934	0.904	0.904	0.904	0.904	0.886	0.886	0.886	0.886	0.894	0.894	0.894	0.894	0.888	0.888	0.888
	AL02	0.986	0.984	0.986	0.981	0.984	0.983	0.983	0.986	0.983	0.984	0.984	0.981	0.986	0.986	0.983	0.984	0.986	0.983	0.975	0.974	1	ID	1	1	1	0.934	0.934	0.934	0.934	0.936	0.936	0.934	0.934	0.904	0.904	0.904	0.904	0.886	0.886	0.886	0.886	0.894	0.894	0.894	0.894	0.888	0.888	0.888
	AL03	0.986	0.984	0.986	0.981	0.984	0.983	0.983	0.986	0.983	0.984	0.984	0.981	0.986	0.986	0.983	0.984	0.986	0.983	0.975	0.974	1	1	ID	1	1	0.934	0.934	0.934	0.934	0.936	0.936	0.934	0.934	0.904	0.904	0.904	0.904	0.886	0.886	0.886	0.886	0.894	0.894	0.894	0.894	0.888	0.888	0.888
	AL04	0.986	0.984	0.986	0.981	0.984	0.983	0.983	0.986	0.983	0.984	0.984	0.981	0.986	0.986	0.983	0.984	0.986	0.983	0.975	0.974	1	1	1	ID	1	0.934	0.934	0.934	0.934	0.936	0.936	0.934	0.934	0.904	0.904	0.904	0.904	0.886	0.886	0.886	0.886	0.894	0.894	0.894	0.894	0.888	0.888	0.888
	AL05	0.986	0.984	0.986	0.981	0.984	0.983	0.983	0.986	0.983	0.984	0.984	0.981	0.986	0.986	0.983	0.984	0.986	0.983	0.975	0.974	1	1	1	1	ID	0.934	0.934	0.934	0.934	0.936	0.936	0.934	0.934	0.904	0.904	0.904	0.904	0.886	0.886	0.886	0.886	0.894	0.894	0.894	0.894	0.888	0.888	0.888
	AK01	0.929	0.928	0.929	0.926	0.928	0.926	0.928	0.929	0.926	0.928	0.928	0.926	0.929	0.929	0.926	0.928	0.929	0.926	0.922	0.922	0.934	0.934	0.934	0.934	0.934	ID	1	1	1	0.993	0.993	0.992	0.992	0.896	0.896	0.896	0.896	0.869	0.869	0.869	0.869	0.877	0.877	0.877	0.877	0.869	0.869	0.869
	AK02	0.929	0.928	0.929	0.926	0.928	0.926	0.928	0.929	0.926	0.928	0.928	0.926	0.929	0.929	0.926	0.928	0.929	0.926	0.922	0.922	0.934	0.934	0.934	0.934	0.934	1	ID	1	1	0.993	0.993	0.992	0.992	0.896	0.896	0.896	0.896	0.869	0.869	0.869	0.869	0.877	0.877	0.877	0.877	0.869	0.869	0.869
	AK03	0.929	0.928	0.929	0.926	0.928	0.926	0.928	0.929	0.926	0.928	0.928	0.926	0.929	0.929	0.926	0.928	0.929	0.926	0.922	0.922	0.934	0.934	0.934	0.934	0.934	1	1	ID	1	0.993	0.993	0.992	0.992	0.896	0.896	0.896	0.896	0.869	0.869	0.869	0.869	0.877	0.877	0.877	0.877	0.869	0.869	0.869
	AK04	0.929	0.928	0.929	0.926	0.928	0.926	0.928	0.929	0.926	0.928	0.928	0.926	0.929	0.929	0.926	0.928	0.929	0.926	0.922	0.922	0.934	0.934	0.934	0.934	0.934	1	1	1	ID	0.993	0.993	0.992	0.992	0.896	0.896	0.896	0.896	0.869	0.869	0.869	0.869	0.877	0.877	0.877	0.877	0.869	0.869	0.869
	AC01	0.931	0.929	0.931	0.928	0.929	0.928	0.929	0.931	0.928	0.929	0.929	0.928	0.931	0.931	0.928	0.929	0.931	0.928	0.924	0.924	0.936	0.936	0.936	0.936	0.936	0.993	0.993	0.993	0.993	ID	1	0.998	0.998	0.896	0.896	0.896	0.896	0.872	0.872	0.872	0.872	0.877	0.877	0.877	0.877	0.872	0.872	0.872
	AC02	0.931	0.929	0.931	0.928	0.929	0.928	0.929	0.931	0.928	0.929	0.929	0.928	0.931	0.931	0.928	0.929	0.931	0.928	0.924	0.924	0.936	0.936	0.936	0.936	0.936	0.993	0.993	0.993	0.993	1	ID	0.998	0.998	0.896	0.896	0.896	0.896	0.872	0.872	0.872	0.872	0.877	0.877	0.877	0.877	0.872	0.872	0.872
	AC03	0.929	0.928	0.929	0.926	0.928	0.926	0.928	0.929	0.926	0.928	0.928	0.926	0.929	0.929	0.926	0.928	0.929	0.926	0.922	0.922	0.934	0.934	0.934	0.934	0.934	0.992	0.992	0.992	0.992	0.998	0.998	ID	1	0.894	0.894	0.894	0.894	0.87	0.87	0.87	0.87	0.875	0.875	0.875	0.875	0.871	0.871	0.871
	AC04	0.929	0.928	0.929	0.926	0.928	0.926	0.928	0.929	0.926	0.928	0.928	0.926	0.929	0.929	0.926	0.928	0.929	0.926	0.922	0.922	0.934	0.934	0.934	0.934	0.934	0.992	0.992	0.992	0.992	0.998	0.998	1	ID	0.894	0.894	0.894	0.894	0.87	0.87	0.87	0.87	0.875	0.875	0.875	0.875	0.871	0.871	0.871
	ATK01	0.905	0.904	0.905	0.902	0.904	0.905	0.902	0.905	0.904	0.904	0.905	0.904	0.905	0.905	0.905	0.905	0.905	0.905	0.898	0.896	0.904	0.904	0.904	0.904	0.904	0.896	0.896	0.896	0.896	0.896	0.896	0.894	0.894	ID	1	1	1	0.911	0.911	0.911	0.911	0.927	0.927	0.927	0.927	0.919	0.919	0.919
	ATK02	0.905	0.904	0.905	0.902	0.904	0.905	0.902	0.905	0.904	0.904	0.905	0.904	0.905	0.905	0.905	0.905	0.905	0.905	0.898	0.896	0.904	0.904	0.904	0.904	0.904	0.896	0.896	0.896	0.896	0.896	0.896	0.894	0.894	1	ID	1	1	0.911	0.911	0.911	0.911	0.927	0.927	0.927	0.927	0.919	0.919	0.919
	ATK03	0.905	0.904	0.905	0.902	0.904	0.905	0.902	0.905	0.904	0.904	0.905	0.904	0.905	0.905	0.905	0.905	0.905	0.905	0.898	0.896	0.904	0.904	0.904	0.904	0.904	0.896	0.896	0.896	0.896	0.896	0.896	0.894	0.894	1	1	ID	1	0.911	0.911	0.911	0.911	0.927	0.927	0.927	0.927	0.919	0.919	0.919
	ATK04	0.905	0.904	0.905	0.902	0.904	0.905	0.902	0.905	0.904	0.904	0.905	0.904	0.905	0.905	0.905	0.905	0.905	0.905	0.898	0.896	0.904	0.904	0.904	0.904	0.904	0.896	0.896	0.896	0.896	0.896	0.896	0.894	0.894	1	1	1	ID	0.911	0.911	0.911	0.911	0.927	0.927	0.927	0.927	0.919	0.919	0.919
	AH01	0.878	0.877	0.878	0.875	0.877	0.878	0.877	0.878	0.877	0.877	0.878	0.878	0.878	0.878	0.878	0.878	0.878	0.878	0.874	0.874	0.886	0.886	0.886	0.886	0.886	0.869	0.869	0.869	0.869	0.872	0.872	0.87	0.87	0.911	0.911	0.911	0.911	ID	1	1	1	0.954	0.954	0.954	0.954	0.945	0.945	0.945
	AH02	0.878	0.877	0.878	0.875	0.877	0.878	0.877	0.878	0.877	0.877	0.878	0.878	0.878	0.878	0.878	0.878	0.878	0.878	0.874	0.874	0.886	0.886	0.886	0.886	0.886	0.869	0.869	0.869	0.869	0.872	0.872	0.87	0.87	0.911	0.911	0.911	0.911	1	ID	1	1	0.954	0.954	0.954	0.954	0.945	0.945	0.945
	AH03	0.878	0.877	0.878	0.875	0.877	0.878	0.877	0.878	0.877	0.877	0.878	0.878	0.878	0.878	0.878	0.878	0.878	0.878	0.874	0.874	0.886	0.886	0.886	0.886	0.886	0.869	0.869	0.869	0.869	0.872	0.872	0.87	0.87	0.911	0.911	0.911	0.911	1	1	ID	1	0.954	0.954	0.954	0.954	0.945	0.945	0.945
	AH04	0.878	0.877	0.878	0.875	0.877	0.878	0.877	0.878	0.877	0.877	0.878	0.878	0.878	0.878	0.878	0.878	0.878	0.878	0.874	0.874	0.886	0.886	0.886	0.886	0.886	0.869	0.869	0.869	0.869	0.872	0.872	0.87	0.87	0.911	0.911	0.911	0.911	1	1	1	ID	0.954	0.954	0.954	0.954	0.945	0.945	0.945
	AO01	0.886	0.885	0.886	0.883	0.885	0.886	0.885	0.886	0.885	0.885	0.886	0.886	0.886	0.886	0.886	0.886	0.886	0.886	0.88	0.88	0.894	0.894	0.894	0.894	0.894	0.877	0.877	0.877	0.877	0.877	0.877	0.875	0.875	0.927	0.927	0.927	0.927	0.954	0.954	0.954	0.954	ID	1	1	1	0.989	0.989	0.989
	AO02	0.886	0.885	0.886	0.883	0.885	0.886	0.885	0.886	0.885	0.885	0.886	0.886	0.886	0.886	0.886	0.886	0.886	0.886	0.88	0.88	0.894	0.894	0.894	0.894	0.894	0.877	0.877	0.877	0.877	0.877	0.877	0.875	0.875	0.927	0.927	0.927	0.927	0.954	0.954	0.954	0.954	1	ID	1	1	0.989	0.989	0.989
	A003	0.886	0.885	0.886	0.883	0.885	0.886	0.885	0.886	0.885	0.885	0.886	0.886	0.886	0.886	0.886	0.886	0.886	0.886	0.88	0.88	0.894	0.894	0.894	0.894	0.894	0.877	0.877	0.877	0.877	0.877	0.877	0.875	0.875	0.927	0.927	0.927	0.927	0.954	0.954	0.954	0.954	1	1	ID	1	0.989	0.989	0.989
	A004	0.886	0.885	0.886	0.883	0.885	0.886	0.885	0.886	0.885	0.885	0.886	0.886	0.886	0.886	0.886	0.886	0.886	0.886	0.88	0.88	0.894	0.894	0.894	0.894	0.894	0.877	0.877	0.877	0.877	0.877	0.877	0.875	0.875	0.927	0.927	0.927	0.927	0.954	0.954	0.954	0.954	1	1	1	ID	0.989	0.989	0.989
	AOR01	0.88	0.878	0.88	0.877	0.878	0.88	0.878	0.88	0.878	0.878	0.88	0.88	0.88	0.88	0.88	0.88	0.88	0.88	0.874	0.874	0.888	0.888	0.888	0.888	0.888	0.869	0.869	0.869	0.869	0.872	0.872	0.871	0.871	0.919	0.919	0.919	0.919	0.945	0.945	0.945	0.945	0.989	0.989	0.989	0.989	ID	1	1
	AOR02	0.88	0.878	0.88	0.877	0.878	0.88	0.878	0.88	0.878	0.878	0.88	0.88	0.88	0.88	0.88	0.88	0.88	0.88	0.874	0.874	0.888	0.888	0.888	0.888	0.888	0.869	0.869	0.869	0.869	0.872	0.872	0.871	0.871	0.919	0.919	0.919	0.919	0.945	0.945	0.945	0.945	0.989	0.989	0.989	0.989	1	ID	1
	AOR03	0.88	0.878	0.88	0.877	0.878	0.88	0.878	0.88	0.878	0.878	0.88	0.88	0.88	0.88	0.88	0.88	0.88	0.88	0.874	0.874	0.888	0.888	0.888	0.888	0.888	0.869	0.869	0.869	0.869	0.872	0.872	0.871	0.871	0.919	0.919	0.919	0.919	0.945	0.945	0.945	0.945	0.989	0.989	0.989	0.989	1	1	ID
	AOR04	0.88	0.878	0.88	0.877	0.878	0.88	0.878	0.88	0.878	0.878	0.88	0.88	0.88	0.88	0.88	0.88	0.88	0.88	0.874	0.874	0.888	0.888	0.888	0.888	0.888	0.869	0.869	0.869	0.869	0.872	0.872	0.871	0.871	0.919	0.919	0.919	0.919	0.945	0.945	0.945	0.945	0.989	0.989	0.989	0.989	1	1	1
	ACC01	0.851	0.85	0.851	0.848	0.85	0.851	0.848	0.851	0.85	0.85	0.851	0.85	0.851	0.851	0.851	0.851	0.851	0.851	0.845	0.844	0.856	0.856	0.856	0.856	0.856	0.84	0.84	0.84	0.84	0.843	0.843	0.842	0.842	0.888	0.888	0.888	0.888	0.87	0.87	0.87	0.87	0.884	0.884	0.884	0.884	0.877	0.877	0.877
	ACC02	0.872	0.871	0.872	0.869	0.871	0.872	0.869	0.872	0.871	0.871	0.872	0.871	0.872	0.872	0.872	0.872	0.872	0.872	0.868	0.866	0.877	0.877	0.877	0.877	0.877	0.863	0.863	0.863	0.863	0.866	0.866	0.864	0.864	0.9	0.9	0.9	0.9	0.885	0.885	0.885	0.885	0.899	0.899	0.899	0.899	0.893	0.893	0.893
	AZ01	0.875	0.874	0.875	0.872	0.874	0.875	0.874	0.875	0.874	0.874	0.875	0.875	0.875	0.875	0.875	0.875	0.875	0.875	0.869	0.869	0.883	0.883	0.883	0.883	0.883	0.869	0.869	0.869	0.869	0.869	0.869	0.867	0.867	0.917	0.917	0.917	0.917	0.972	0.972	0.972	0.972	0.958	0.958	0.958	0.958	0.948	0.948	0.948
	AZ02	0.874	0.872	0.874	0.871	0.872	0.874	0.872	0.874	0.872	0.872	0.874	0.874	0.874	0.874	0.874	0.874	0.874	0.874	0.867	0.867	0.881	0.881	0.881	0.881	0.881	0.867	0.867	0.867	0.867	0.867	0.867	0.866	0.866	0.916	0.916	0.916	0.916	0.972	0.972	0.972	0.972	0.957	0.957	0.957	0.957	0.946	0.946	0.946
	AM01	0.878	0.877	0.878	0.875	0.877	0.878	0.877	0.878	0.877	0.877	0.878	0.878	0.878	0.878	0.878	0.878	0.878	0.878	0.872	0.872	0.886	0.886	0.886	0.886	0.886	0.867	0.867	0.867	0.867	0.87	0.87	0.869	0.869	0.908	0.908	0.908	0.908	0.987	0.987	0.987	0.987	0.951	0.951	0.951	0.951	0.942	0.942	0.942
	AG01	0.883	0.881	0.883	0.88	0.881	0.883	0.88	0.883	0.881	0.881	0.883	0.881	0.883	0.883	0.883	0.883	0.883	0.883	0.877	0.875	0.887	0.887	0.887	0.887	0.887	0.87	0.87	0.87	0.87	0.873	0.873	0.872	0.872	0.906	0.906	0.906	0.906	0.894	0.894	0.894	0.894	0.905	0.905	0.905	0.905	0.899	0.899	0.899
	EC01	0.875	0.874	0.875	0.872	0.874	0.875	0.874	0.875	0.874	0.874	0.875	0.875	0.875	0.875	0.875	0.875	0.875	0.875	0.871	0.871	0.883	0.883	0.883	0.883	0.883	0.866	0.866	0.866	0.866	0.869	0.869	0.867	0.867	0.907	0.907	0.907	0.907	0.992	0.992	0.992	0.992	0.949	0.949	0.949	0.949	0.94	0.94	0.94
	EC02	0.877	0.875	0.877	0.874	0.875	0.877	0.875	0.877	0.875	0.875	0.877	0.877	0.877	0.877	0.877	0.877	0.877	0.877	0.872	0.872	0.884	0.884	0.884	0.884	0.884	0.87	0.87	0.87	0.87	0.873	0.873	0.872	0.872	0.913	0.913	0.913	0.913	0.993	0.993	0.993	0.993	0.952	0.952	0.952	0.952	0.943	0.943	0.943
[truncated: 9 more columns]
