# Supplementary material for: Identification and Monitoring of Amomi Fructus and its Adulterants Based on DNA Barcoding Analysis and Designed DNA Markers
Source: Molecules. 2019 Nov 19;24(22):4193. doi: 10.3390/molecules24224193 (PMC6891445; doi:10.3390/molecules24224193)
Supplement: Supplementary file 1 [file molecules-24-04193-s001.zip › molecules-632480-SI/Table S2.xlsx]

## Sheet: Sheet1
Table S2. The sequence identity matrix among the Amomi Fructus and its several adulterants based on the four DNA barcode loci in chloroplast genome.
	Sequence Identity Matrix
	Input Alignment File: matK.gb
	Seq->	AV01	AV02	AV03	AV04	AV05	AV06	AV07	AV08	AV09	AV10	AV11	AV12	AV13	AV14	AV15	AV16	AV17	AV18	AX01	AX02	AL01	AL02	AL03	AL04	AL05	AK01	AK02	AK03	AK04	AC01	AC02	AC03	AC04	ATK01	ATK02	ATK03	ATK04	AH01	AH02	AH03	AH04	AO01	AO02	AO03	AO04	AOR01	AOR02	AOR03
	AV01	ID	1	1	1	1	1	1	1	1	1	1	1	1	1	1	1	1	1	1	1	0.998	0.998	0.998	0.998	0.998	0.983	0.983	0.983	0.983	0.996	0.996	0.996	0.996	0.983	0.983	0.983	0.983	0.984	0.984	0.984	0.984	0.981	0.981	0.981	0.981	0.982	0.982	0.982
	AV02	1	ID	1	1	1	1	1	1	1	1	1	1	1	1	1	1	1	1	1	1	0.998	0.998	0.998	0.998	0.998	0.983	0.983	0.983	0.983	0.996	0.996	0.996	0.996	0.983	0.983	0.983	0.983	0.984	0.984	0.984	0.984	0.981	0.981	0.981	0.981	0.982	0.982	0.982
	AV03	1	1	ID	1	1	1	1	1	1	1	1	1	1	1	1	1	1	1	1	1	0.998	0.998	0.998	0.998	0.998	0.983	0.983	0.983	0.983	0.996	0.996	0.996	0.996	0.983	0.983	0.983	0.983	0.984	0.984	0.984	0.984	0.981	0.981	0.981	0.981	0.982	0.982	0.982
	AV04	1	1	1	ID	1	1	1	1	1	1	1	1	1	1	1	1	1	1	1	1	0.998	0.998	0.998	0.998	0.998	0.983	0.983	0.983	0.983	0.996	0.996	0.996	0.996	0.983	0.983	0.983	0.983	0.984	0.984	0.984	0.984	0.981	0.981	0.981	0.981	0.982	0.982	0.982
	AV05	1	1	1	1	ID	1	1	1	1	1	1	1	1	1	1	1	1	1	1	1	0.998	0.998	0.998	0.998	0.998	0.983	0.983	0.983	0.983	0.996	0.996	0.996	0.996	0.983	0.983	0.983	0.983	0.984	0.984	0.984	0.984	0.981	0.981	0.981	0.981	0.982	0.982	0.982
	AV06	1	1	1	1	1	ID	1	1	1	1	1	1	1	1	1	1	1	1	1	1	0.998	0.998	0.998	0.998	0.998	0.983	0.983	0.983	0.983	0.996	0.996	0.996	0.996	0.983	0.983	0.983	0.983	0.984	0.984	0.984	0.984	0.981	0.981	0.981	0.981	0.982	0.982	0.982
	AV07	1	1	1	1	1	1	ID	1	1	1	1	1	1	1	1	1	1	1	1	1	0.998	0.998	0.998	0.998	0.998	0.983	0.983	0.983	0.983	0.996	0.996	0.996	0.996	0.983	0.983	0.983	0.983	0.984	0.984	0.984	0.984	0.981	0.981	0.981	0.981	0.982	0.982	0.982
	AV08	1	1	1	1	1	1	1	ID	1	1	1	1	1	1	1	1	1	1	1	1	0.998	0.998	0.998	0.998	0.998	0.983	0.983	0.983	0.983	0.996	0.996	0.996	0.996	0.983	0.983	0.983	0.983	0.984	0.984	0.984	0.984	0.981	0.981	0.981	0.981	0.982	0.982	0.982
	AV09	1	1	1	1	1	1	1	1	ID	1	1	1	1	1	1	1	1	1	1	1	0.998	0.998	0.998	0.998	0.998	0.983	0.983	0.983	0.983	0.996	0.996	0.996	0.996	0.983	0.983	0.983	0.983	0.984	0.984	0.984	0.984	0.981	0.981	0.981	0.981	0.982	0.982	0.982
	AV10	1	1	1	1	1	1	1	1	1	ID	1	1	1	1	1	1	1	1	1	1	0.998	0.998	0.998	0.998	0.998	0.983	0.983	0.983	0.983	0.996	0.996	0.996	0.996	0.983	0.983	0.983	0.983	0.984	0.984	0.984	0.984	0.981	0.981	0.981	0.981	0.982	0.982	0.982
	AV11	1	1	1	1	1	1	1	1	1	1	ID	1	1	1	1	1	1	1	1	1	0.998	0.998	0.998	0.998	0.998	0.983	0.983	0.983	0.983	0.996	0.996	0.996	0.996	0.983	0.983	0.983	0.983	0.984	0.984	0.984	0.984	0.981	0.981	0.981	0.981	0.982	0.982	0.982
	AV12	1	1	1	1	1	1	1	1	1	1	1	ID	1	1	1	1	1	1	1	1	0.998	0.998	0.998	0.998	0.998	0.983	0.983	0.983	0.983	0.996	0.996	0.996	0.996	0.983	0.983	0.983	0.983	0.984	0.984	0.984	0.984	0.981	0.981	0.981	0.981	0.982	0.982	0.982
	AV13	1	1	1	1	1	1	1	1	1	1	1	1	ID	1	1	1	1	1	1	1	0.998	0.998	0.998	0.998	0.998	0.983	0.983	0.983	0.983	0.996	0.996	0.996	0.996	0.983	0.983	0.983	0.983	0.984	0.984	0.984	0.984	0.981	0.981	0.981	0.981	0.982	0.982	0.982
	AV14	1	1	1	1	1	1	1	1	1	1	1	1	1	ID	1	1	1	1	1	1	0.998	0.998	0.998	0.998	0.998	0.983	0.983	0.983	0.983	0.996	0.996	0.996	0.996	0.983	0.983	0.983	0.983	0.984	0.984	0.984	0.984	0.981	0.981	0.981	0.981	0.982	0.982	0.982
	AV15	1	1	1	1	1	1	1	1	1	1	1	1	1	1	ID	1	1	1	1	1	0.998	0.998	0.998	0.998	0.998	0.983	0.983	0.983	0.983	0.996	0.996	0.996	0.996	0.983	0.983	0.983	0.983	0.984	0.984	0.984	0.984	0.981	0.981	0.981	0.981	0.982	0.982	0.982
	AV16	1	1	1	1	1	1	1	1	1	1	1	1	1	1	1	ID	1	1	1	1	0.998	0.998	0.998	0.998	0.998	0.983	0.983	0.983	0.983	0.996	0.996	0.996	0.996	0.983	0.983	0.983	0.983	0.984	0.984	0.984	0.984	0.981	0.981	0.981	0.981	0.982	0.982	0.982
	AV17	1	1	1	1	1	1	1	1	1	1	1	1	1	1	1	1	ID	1	1	1	0.998	0.998	0.998	0.998	0.998	0.983	0.983	0.983	0.983	0.996	0.996	0.996	0.996	0.983	0.983	0.983	0.983	0.984	0.984	0.984	0.984	0.981	0.981	0.981	0.981	0.982	0.982	0.982
	AV18	1	1	1	1	1	1	1	1	1	1	1	1	1	1	1	1	1	ID	1	1	0.998	0.998	0.998	0.998	0.998	0.983	0.983	0.983	0.983	0.996	0.996	0.996	0.996	0.983	0.983	0.983	0.983	0.984	0.984	0.984	0.984	0.981	0.981	0.981	0.981	0.982	0.982	0.982
	AX01	1	1	1	1	1	1	1	1	1	1	1	1	1	1	1	1	1	1	ID	1	0.998	0.998	0.998	0.998	0.998	0.983	0.983	0.983	0.983	0.996	0.996	0.996	0.996	0.983	0.983	0.983	0.983	0.984	0.984	0.984	0.984	0.981	0.981	0.981	0.981	0.982	0.982	0.982
	AX02	1	1	1	1	1	1	1	1	1	1	1	1	1	1	1	1	1	1	1	ID	0.998	0.998	0.998	0.998	0.998	0.983	0.983	0.983	0.983	0.996	0.996	0.996	0.996	0.983	0.983	0.983	0.983	0.984	0.984	0.984	0.984	0.981	0.981	0.981	0.981	0.982	0.982	0.982
	AL01	0.998	0.998	0.998	0.998	0.998	0.998	0.998	0.998	0.998	0.998	0.998	0.998	0.998	0.998	0.998	0.998	0.998	0.998	0.998	0.998	ID	1	1	1	1	0.984	0.984	0.984	0.984	0.997	0.997	0.997	0.997	0.984	0.984	0.984	0.984	0.986	0.986	0.986	0.986	0.982	0.982	0.982	0.982	0.983	0.983	0.983
	AL02	0.998	0.998	0.998	0.998	0.998	0.998	0.998	0.998	0.998	0.998	0.998	0.998	0.998	0.998	0.998	0.998	0.998	0.998	0.998	0.998	1	ID	1	1	1	0.984	0.984	0.984	0.984	0.997	0.997	0.997	0.997	0.984	0.984	0.984	0.984	0.986	0.986	0.986	0.986	0.982	0.982	0.982	0.982	0.983	0.983	0.983
	AL03	0.998	0.998	0.998	0.998	0.998	0.998	0.998	0.998	0.998	0.998	0.998	0.998	0.998	0.998	0.998	0.998	0.998	0.998	0.998	0.998	1	1	ID	1	1	0.984	0.984	0.984	0.984	0.997	0.997	0.997	0.997	0.984	0.984	0.984	0.984	0.986	0.986	0.986	0.986	0.982	0.982	0.982	0.982	0.983	0.983	0.983
	AL04	0.998	0.998	0.998	0.998	0.998	0.998	0.998	0.998	0.998	0.998	0.998	0.998	0.998	0.998	0.998	0.998	0.998	0.998	0.998	0.998	1	1	1	ID	1	0.984	0.984	0.984	0.984	0.997	0.997	0.997	0.997	0.984	0.984	0.984	0.984	0.986	0.986	0.986	0.986	0.982	0.982	0.982	0.982	0.983	0.983	0.983
	AL05	0.998	0.998	0.998	0.998	0.998	0.998	0.998	0.998	0.998	0.998	0.998	0.998	0.998	0.998	0.998	0.998	0.998	0.998	0.998	0.998	1	1	1	1	ID	0.984	0.984	0.984	0.984	0.997	0.997	0.997	0.997	0.984	0.984	0.984	0.984	0.986	0.986	0.986	0.986	0.982	0.982	0.982	0.982	0.983	0.983	0.983
	AK01	0.983	0.983	0.983	0.983	0.983	0.983	0.983	0.983	0.983	0.983	0.983	0.983	0.983	0.983	0.983	0.983	0.983	0.983	0.983	0.983	0.984	0.984	0.984	0.984	0.984	ID	1	1	1	0.987	0.987	0.987	0.987	0.983	0.983	0.983	0.983	0.99	0.99	0.99	0.99	0.981	0.981	0.981	0.981	0.982	0.982	0.982
	AK02	0.983	0.983	0.983	0.983	0.983	0.983	0.983	0.983	0.983	0.983	0.983	0.983	0.983	0.983	0.983	0.983	0.983	0.983	0.983	0.983	0.984	0.984	0.984	0.984	0.984	1	ID	1	1	0.987	0.987	0.987	0.987	0.983	0.983	0.983	0.983	0.99	0.99	0.99	0.99	0.981	0.981	0.981	0.981	0.982	0.982	0.982
	AK03	0.983	0.983	0.983	0.983	0.983	0.983	0.983	0.983	0.983	0.983	0.983	0.983	0.983	0.983	0.983	0.983	0.983	0.983	0.983	0.983	0.984	0.984	0.984	0.984	0.984	1	1	ID	1	0.987	0.987	0.987	0.987	0.983	0.983	0.983	0.983	0.99	0.99	0.99	0.99	0.981	0.981	0.981	0.981	0.982	0.982	0.982
	AK04	0.983	0.983	0.983	0.983	0.983	0.983	0.983	0.983	0.983	0.983	0.983	0.983	0.983	0.983	0.983	0.983	0.983	0.983	0.983	0.983	0.984	0.984	0.984	0.984	0.984	1	1	1	ID	0.987	0.987	0.987	0.987	0.983	0.983	0.983	0.983	0.99	0.99	0.99	0.99	0.981	0.981	0.981	0.981	0.982	0.982	0.982
	AC01	0.996	0.996	0.996	0.996	0.996	0.996	0.996	0.996	0.996	0.996	0.996	0.996	0.996	0.996	0.996	0.996	0.996	0.996	0.996	0.996	0.997	0.997	0.997	0.997	0.997	0.987	0.987	0.987	0.987	ID	1	1	1	0.984	0.984	0.984	0.984	0.986	0.986	0.986	0.986	0.982	0.982	0.982	0.982	0.983	0.983	0.983
	AC02	0.996	0.996	0.996	0.996	0.996	0.996	0.996	0.996	0.996	0.996	0.996	0.996	0.996	0.996	0.996	0.996	0.996	0.996	0.996	0.996	0.997	0.997	0.997	0.997	0.997	0.987	0.987	0.987	0.987	1	ID	1	1	0.984	0.984	0.984	0.984	0.986	0.986	0.986	0.986	0.982	0.982	0.982	0.982	0.983	0.983	0.983
	AC03	0.996	0.996	0.996	0.996	0.996	0.996	0.996	0.996	0.996	0.996	0.996	0.996	0.996	0.996	0.996	0.996	0.996	0.996	0.996	0.996	0.997	0.997	0.997	0.997	0.997	0.987	0.987	0.987	0.987	1	1	ID	1	0.984	0.984	0.984	0.984	0.986	0.986	0.986	0.986	0.982	0.982	0.982	0.982	0.983	0.983	0.983
	AC04	0.996	0.996	0.996	0.996	0.996	0.996	0.996	0.996	0.996	0.996	0.996	0.996	0.996	0.996	0.996	0.996	0.996	0.996	0.996	0.996	0.997	0.997	0.997	0.997	0.997	0.987	0.987	0.987	0.987	1	1	1	ID	0.984	0.984	0.984	0.984	0.986	0.986	0.986	0.986	0.982	0.982	0.982	0.982	0.983	0.983	0.983
	ATK01	0.983	0.983	0.983	0.983	0.983	0.983	0.983	0.983	0.983	0.983	0.983	0.983	0.983	0.983	0.983	0.983	0.983	0.983	0.983	0.983	0.984	0.984	0.984	0.984	0.984	0.983	0.983	0.983	0.983	0.984	0.984	0.984	0.984	ID	1	1	1	0.986	0.986	0.986	0.986	0.984	0.984	0.984	0.984	0.986	0.986	0.986
	ATK02	0.983	0.983	0.983	0.983	0.983	0.983	0.983	0.983	0.983	0.983	0.983	0.983	0.983	0.983	0.983	0.983	0.983	0.983	0.983	0.983	0.984	0.984	0.984	0.984	0.984	0.983	0.983	0.983	0.983	0.984	0.984	0.984	0.984	1	ID	1	1	0.986	0.986	0.986	0.986	0.984	0.984	0.984	0.984	0.986	0.986	0.986
	ATK03	0.983	0.983	0.983	0.983	0.983	0.983	0.983	0.983	0.983	0.983	0.983	0.983	0.983	0.983	0.983	0.983	0.983	0.983	0.983	0.983	0.984	0.984	0.984	0.984	0.984	0.983	0.983	0.983	0.983	0.984	0.984	0.984	0.984	1	1	ID	1	0.986	0.986	0.986	0.986	0.984	0.984	0.984	0.984	0.986	0.986	0.986
	ATK04	0.983	0.983	0.983	0.983	0.983	0.983	0.983	0.983	0.983	0.983	0.983	0.983	0.983	0.983	0.983	0.983	0.983	0.983	0.983	0.983	0.984	0.984	0.984	0.984	0.984	0.983	0.983	0.983	0.983	0.984	0.984	0.984	0.984	1	1	1	ID	0.986	0.986	0.986	0.986	0.984	0.984	0.984	0.984	0.986	0.986	0.986
	AH01	0.984	0.984	0.984	0.984	0.984	0.984	0.984	0.984	0.984	0.984	0.984	0.984	0.984	0.984	0.984	0.984	0.984	0.984	0.984	0.984	0.986	0.986	0.986	0.986	0.986	0.99	0.99	0.99	0.99	0.986	0.986	0.986	0.986	0.986	0.986	0.986	0.986	ID	1	1	1	0.986	0.986	0.986	0.986	0.987	0.987	0.987
	AH02	0.984	0.984	0.984	0.984	0.984	0.984	0.984	0.984	0.984	0.984	0.984	0.984	0.984	0.984	0.984	0.984	0.984	0.984	0.984	0.984	0.986	0.986	0.986	0.986	0.986	0.99	0.99	0.99	0.99	0.986	0.986	0.986	0.986	0.986	0.986	0.986	0.986	1	ID	1	1	0.986	0.986	0.986	0.986	0.987	0.987	0.987
	AH03	0.984	0.984	0.984	0.984	0.984	0.984	0.984	0.984	0.984	0.984	0.984	0.984	0.984	0.984	0.984	0.984	0.984	0.984	0.984	0.984	0.986	0.986	0.986	0.986	0.986	0.99	0.99	0.99	0.99	0.986	0.986	0.986	0.986	0.986	0.986	0.986	0.986	1	1	ID	1	0.986	0.986	0.986	0.986	0.987	0.987	0.987
	AH04	0.984	0.984	0.984	0.984	0.984	0.984	0.984	0.984	0.984	0.984	0.984	0.984	0.984	0.984	0.984	0.984	0.984	0.984	0.984	0.984	0.986	0.986	0.986	0.986	0.986	0.99	0.99	0.99	0.99	0.986	0.986	0.986	0.986	0.986	0.986	0.986	0.986	1	1	1	ID	0.986	0.986	0.986	0.986	0.987	0.987	0.987
	AO01	0.981	0.981	0.981	0.981	0.981	0.981	0.981	0.981	0.981	0.981	0.981	0.981	0.981	0.981	0.981	0.981	0.981	0.981	0.981	0.981	0.982	0.982	0.982	0.982	0.982	0.981	0.981	0.981	0.981	0.982	0.982	0.982	0.982	0.984	0.984	0.984	0.984	0.986	0.986	0.986	0.986	ID	0.997	0.997	1	0.998	0.996	0.996
	AO02	0.981	0.981	0.981	0.981	0.981	0.981	0.981	0.981	0.981	0.981	0.981	0.981	0.981	0.981	0.981	0.981	0.981	0.981	0.981	0.981	0.982	0.982	0.982	0.982	0.982	0.981	0.981	0.981	0.981	0.982	0.982	0.982	0.982	0.984	0.984	0.984	0.984	0.986	0.986	0.986	0.986	0.997	ID	1	0.997	0.996	0.998	0.998
	AO03	0.981	0.981	0.981	0.981	0.981	0.981	0.981	0.981	0.981	0.981	0.981	0.981	0.981	0.981	0.981	0.981	0.981	0.981	0.981	0.981	0.982	0.982	0.982	0.982	0.982	0.981	0.981	0.981	0.981	0.982	0.982	0.982	0.982	0.984	0.984	0.984	0.984	0.986	0.986	0.986	0.986	0.997	1	ID	0.997	0.996	0.998	0.998
	AO04	0.981	0.981	0.981	0.981	0.981	0.981	0.981	0.981	0.981	0.981	0.981	0.981	0.981	0.981	0.981	0.981	0.981	0.981	0.981	0.981	0.982	0.982	0.982	0.982	0.982	0.981	0.981	0.981	0.981	0.982	0.982	0.982	0.982	0.984	0.984	0.984	0.984	0.986	0.986	0.986	0.986	1	0.997	0.997	ID	0.998	0.996	0.996
	AOR01	0.982	0.982	0.982	0.982	0.982	0.982	0.982	0.982	0.982	0.982	0.982	0.982	0.982	0.982	0.982	0.982	0.982	0.982	0.982	0.982	0.983	0.983	0.983	0.983	0.983	0.982	0.982	0.982	0.982	0.983	0.983	0.983	0.983	0.986	0.986	0.986	0.986	0.987	0.987	0.987	0.987	0.998	0.996	0.996	0.998	ID	0.997	0.997
	AOR02	0.982	0.982	0.982	0.982	0.982	0.982	0.982	0.982	0.982	0.982	0.982	0.982	0.982	0.982	0.982	0.982	0.982	0.982	0.982	0.982	0.983	0.983	0.983	0.983	0.983	0.982	0.982	0.982	0.982	0.983	0.983	0.983	0.983	0.986	0.986	0.986	0.986	0.987	0.987	0.987	0.987	0.996	0.998	0.998	0.996	0.997	ID	1
	AOR03	0.982	0.982	0.982	0.982	0.982	0.982	0.982	0.982	0.982	0.982	0.982	0.982	0.982	0.982	0.982	0.982	0.982	0.982	0.982	0.982	0.983	0.983	0.983	0.983	0.983	0.982	0.982	0.982	0.982	0.983	0.983	0.983	0.983	0.986	0.986	0.986	0.986	0.987	0.987	0.987	0.987	0.996	0.998	0.998	0.996	0.997	1	ID
	AOR04	0.982	0.982	0.982	0.982	0.982	0.982	0.982	0.982	0.982	0.982	0.982	0.982	0.982	0.982	0.982	0.982	0.982	0.982	0.982	0.982	0.983	0.983	0.983	0.983	0.983	0.982	0.982	0.982	0.982	0.983	0.983	0.983	0.983	0.986	0.986	0.986	0.986	0.987	0.987	0.987	0.987	0.998	0.996	0.996	0.998	1	0.997	0.997
	ACC01	0.981	0.981	0.981	0.981	0.981	0.981	0.981	0.981	0.981	0.981	0.981	0.981	0.981	0.981	0.981	0.981	0.981	0.981	0.981	0.981	0.982	0.982	0.982	0.982	0.982	0.983	0.983	0.983	0.983	0.982	0.982	0.982	0.982	0.982	0.982	0.982	0.982	0.99	0.99	0.99	0.99	0.982	0.982	0.982	0.982	0.983	0.983	0.983
	ACC02	0.98	0.98	0.98	0.98	0.98	0.98	0.98	0.98	0.98	0.98	0.98	0.98	0.98	0.98	0.98	0.98	0.98	0.98	0.98	0.98	0.981	0.981	0.981	0.981	0.981	0.982	0.982	0.982	0.982	0.981	0.981	0.981	0.981	0.98	0.98	0.98	0.98	0.988	0.988	0.988	0.988	0.982	0.982	0.982	0.982	0.983	0.983	0.983
	AZ01	0.982	0.982	0.982	0.982	0.982	0.982	0.982	0.982	0.982	0.982	0.982	0.982	0.982	0.982	0.982	0.982	0.982	0.982	0.982	0.982	0.983	0.983	0.983	0.983	0.983	0.981	0.981	0.981	0.981	0.983	0.983	0.983	0.983	0.983	0.983	0.983	0.983	0.984	0.984	0.984	0.984	0.994	0.994	0.994	0.994	0.995	0.995	0.995
	AZ02	0.983	0.983	0.983	0.983	0.983	0.983	0.983	0.983	0.983	0.983	0.983	0.983	0.983	0.983	0.983	0.983	0.983	0.983	0.983	0.983	0.984	0.984	0.984	0.984	0.984	0.982	0.982	0.982	0.982	0.984	0.984	0.984	0.984	0.984	0.984	0.984	0.984	0.986	0.986	0.986	0.986	0.995	0.995	0.995	0.995	0.996	0.996	0.996
	AM01	0.986	0.986	0.986	0.986	0.986	0.986	0.986	0.986	0.986	0.986	0.986	0.986	0.986	0.986	0.986	0.986	0.986	0.986	0.986	0.986	0.987	0.987	0.987	0.987	0.987	0.984	0.984	0.984	0.984	0.987	0.987	0.987	0.987	0.987	0.987	0.987	0.987	0.988	0.988	0.988	0.988	0.993	0.993	0.993	0.993	0.994	0.994	0.994
	AG01	0.982	0.982	0.982	0.982	0.982	0.982	0.982	0.982	0.982	0.982	0.982	0.982	0.982	0.982	0.982	0.982	0.982	0.982	0.982	0.982	0.983	0.983	0.983	0.983	0.983	0.984	0.984	0.984	0.984	0.983	0.983	0.983	0.983	0.986	0.986	0.986	0.986	0.991	0.991	0.991	0.991	0.986	0.986	0.986	0.986	0.987	0.987	0.987
	EC01	0.984	0.984	0.984	0.984	0.984	0.984	0.984	0.984	0.984	0.984	0.984	0.984	0.984	0.984	0.984	0.984	0.984	0.984	0.984	0.984	0.986	0.986	0.986	0.986	0.986	0.988	0.988	0.988	0.988	0.986	0.986	0.986	0.986	0.988	0.988	0.988	0.988	0.997	0.997	0.997	0.997	0.988	0.988	0.988	0.988	0.989	0.989	0.989
	EC02	0.983	0.983	0.983	0.983	0.983	0.983	0.983	0.983	0.983	0.983	0.983	0.983	0.983	0.983	0.983	0.983	0.983	0.983	0.983	0.983	0.984	0.984	0.984	0.984	0.984	0.989	0.989	0.989	0.989	0.984	0.984	0.984	0.984	0.987	0.987	0.987	0.987	0.998	0.998	0.998	0.998	0.987	0.987	0.987	0.987	0.988	0.988	0.988
	Sequence Identity Matrix
	Input Alignment File: rbcL.gb
	Seq->	AV01	AV02	AV03	AV04	AV05	AV06	AV07	AV08	AV09	AV10	AV11	AV12	AV13	AV14	AV15	AV16	AV17	AV18	AX01	AX02	AL01	AL02	AL03	AL04	AL05	AK01	AK02	AK03	AK04	AC01	AC02	AC03	AC04	AH01	AH02	AH03	AH04	ATK01	ATK02	ATK03	ATK04	AO01	AO02	AO03	AO04	AOR01	AOR02	AOR03
	AV01	ID	1	1	1	1	1	1	1	1	1	1	1	1	1	1	1	1	1	1	1	0.994	0.994	0.994	0.994	0.994	0.997	0.997	0.997	0.997	0.997	0.997	0.997	0.997	0.989	0.989	0.989	0.989	0.899	0.899	0.899	0.899	0.99	0.99	0.99	0.99	0.993	0.994	0.994
	AV02	1	ID	1	1	1	1	1	1	1	1	1	1	1	1	1	1	1	1	1	1	0.994	0.994	0.994	0.994	0.994	0.997	0.997	0.997	0.997	0.997	0.997	0.997	0.997	0.989	0.989	0.989	0.989	0.899	0.899	0.899	0.899	0.99	0.99	0.99	0.99	0.993	0.994	0.994
	AV03	1	1	ID	1	1	1	1	1	1	1	1	1	1	1	1	1	1	1	1	1	0.994	0.994	0.994	0.994	0.994	0.997	0.997	0.997	0.997	0.997	0.997	0.997	0.997	0.989	0.989	0.989	0.989	0.899	0.899	0.899	0.899	0.99	0.99	0.99	0.99	0.993	0.994	0.994
	AV04	1	1	1	ID	1	1	1	1	1	1	1	1	1	1	1	1	1	1	1	1	0.994	0.994	0.994	0.994	0.994	0.997	0.997	0.997	0.997	0.997	0.997	0.997	0.997	0.989	0.989	0.989	0.989	0.899	0.899	0.899	0.899	0.99	0.99	0.99	0.99	0.993	0.994	0.994
	AV05	1	1	1	1	ID	1	1	1	1	1	1	1	1	1	1	1	1	1	1	1	0.994	0.994	0.994	0.994	0.994	0.997	0.997	0.997	0.997	0.997	0.997	0.997	0.997	0.989	0.989	0.989	0.989	0.899	0.899	0.899	0.899	0.99	0.99	0.99	0.99	0.993	0.994	0.994
	AV06	1	1	1	1	1	ID	1	1	1	1	1	1	1	1	1	1	1	1	1	1	0.994	0.994	0.994	0.994	0.994	0.997	0.997	0.997	0.997	0.997	0.997	0.997	0.997	0.989	0.989	0.989	0.989	0.899	0.899	0.899	0.899	0.99	0.99	0.99	0.99	0.993	0.994	0.994
	AV07	1	1	1	1	1	1	ID	1	1	1	1	1	1	1	1	1	1	1	1	1	0.994	0.994	0.994	0.994	0.994	0.997	0.997	0.997	0.997	0.997	0.997	0.997	0.997	0.989	0.989	0.989	0.989	0.899	0.899	0.899	0.899	0.99	0.99	0.99	0.99	0.993	0.994	0.994
	AV08	1	1	1	1	1	1	1	ID	1	1	1	1	1	1	1	1	1	1	1	1	0.994	0.994	0.994	0.994	0.994	0.997	0.997	0.997	0.997	0.997	0.997	0.997	0.997	0.989	0.989	0.989	0.989	0.899	0.899	0.899	0.899	0.99	0.99	0.99	0.99	0.993	0.994	0.994
	AV09	1	1	1	1	1	1	1	1	ID	1	1	1	1	1	1	1	1	1	1	1	0.994	0.994	0.994	0.994	0.994	0.997	0.997	0.997	0.997	0.997	0.997	0.997	0.997	0.989	0.989	0.989	0.989	0.899	0.899	0.899	0.899	0.99	0.99	0.99	0.99	0.993	0.994	0.994
	AV10	1	1	1	1	1	1	1	1	1	ID	1	1	1	1	1	1	1	1	1	1	0.994	0.994	0.994	0.994	0.994	0.997	0.997	0.997	0.997	0.997	0.997	0.997	0.997	0.989	0.989	0.989	0.989	0.899	0.899	0.899	0.899	0.99	0.99	0.99	0.99	0.993	0.994	0.994
	AV11	1	1	1	1	1	1	1	1	1	1	ID	1	1	1	1	1	1	1	1	1	0.994	0.994	0.994	0.994	0.994	0.997	0.997	0.997	0.997	0.997	0.997	0.997	0.997	0.989	0.989	0.989	0.989	0.899	0.899	0.899	0.899	0.99	0.99	0.99	0.99	0.993	0.994	0.994
	AV12	1	1	1	1	1	1	1	1	1	1	1	ID	1	1	1	1	1	1	1	1	0.994	0.994	0.994	0.994	0.994	0.997	0.997	0.997	0.997	0.997	0.997	0.997	0.997	0.989	0.989	0.989	0.989	0.899	0.899	0.899	0.899	0.99	0.99	0.99	0.99	0.993	0.994	0.994
	AV13	1	1	1	1	1	1	1	1	1	1	1	1	ID	1	1	1	1	1	1	1	0.994	0.994	0.994	0.994	0.994	0.997	0.997	0.997	0.997	0.997	0.997	0.997	0.997	0.989	0.989	0.989	0.989	0.899	0.899	0.899	0.899	0.99	0.99	0.99	0.99	0.993	0.994	0.994
	AV14	1	1	1	1	1	1	1	1	1	1	1	1	1	ID	1	1	1	1	1	1	0.994	0.994	0.994	0.994	0.994	0.997	0.997	0.997	0.997	0.997	0.997	0.997	0.997	0.989	0.989	0.989	0.989	0.899	0.899	0.899	0.899	0.99	0.99	0.99	0.99	0.993	0.994	0.994
	AV15	1	1	1	1	1	1	1	1	1	1	1	1	1	1	ID	1	1	1	1	1	0.994	0.994	0.994	0.994	0.994	0.997	0.997	0.997	0.997	0.997	0.997	0.997	0.997	0.989	0.989	0.989	0.989	0.899	0.899	0.899	0.899	0.99	0.99	0.99	0.99	0.993	0.994	0.994
	AV16	1	1	1	1	1	1	1	1	1	1	1	1	1	1	1	ID	1	1	1	1	0.994	0.994	0.994	0.994	0.994	0.997	0.997	0.997	0.997	0.997	0.997	0.997	0.997	0.989	0.989	0.989	0.989	0.899	0.899	0.899	0.899	0.99	0.99	0.99	0.99	0.993	0.994	0.994
	AV17	1	1	1	1	1	1	1	1	1	1	1	1	1	1	1	1	ID	1	1	1	0.994	0.994	0.994	0.994	0.994	0.997	0.997	0.997	0.997	0.997	0.997	0.997	0.997	0.989	0.989	0.989	0.989	0.899	0.899	0.899	0.899	0.99	0.99	0.99	0.99	0.993	0.994	0.994
	AV18	1	1	1	1	1	1	1	1	1	1	1	1	1	1	1	1	1	ID	1	1	0.994	0.994	0.994	0.994	0.994	0.997	0.997	0.997	0.997	0.997	0.997	0.997	0.997	0.989	0.989	0.989	0.989	0.899	0.899	0.899	0.899	0.99	0.99	0.99	0.99	0.993	0.994	0.994
	AX01	1	1	1	1	1	1	1	1	1	1	1	1	1	1	1	1	1	1	ID	1	0.994	0.994	0.994	0.994	0.994	0.997	0.997	0.997	0.997	0.997	0.997	0.997	0.997	0.989	0.989	0.989	0.989	0.899	0.899	0.899	0.899	0.99	0.99	0.99	0.99	0.993	0.994	0.994
	AX02	1	1	1	1	1	1	1	1	1	1	1	1	1	1	1	1	1	1	1	ID	0.994	0.994	0.994	0.994	0.994	0.997	0.997	0.997	0.997	0.997	0.997	0.997	0.997	0.989	0.989	0.989	0.989	0.899	0.899	0.899	0.899	0.99	0.99	0.99	0.99	0.993	0.994	0.994
	AL01	0.994	0.994	0.994	0.994	0.994	0.994	0.994	0.994	0.994	0.994	0.994	0.994	0.994	0.994	0.994	0.994	0.994	0.994	0.994	0.994	ID	1	1	1	1	0.994	0.994	0.994	0.994	0.994	0.994	0.994	0.994	0.986	0.986	0.986	0.986	0.896	0.896	0.896	0.896	0.987	0.987	0.987	0.987	0.99	0.991	0.991
	AL02	0.994	0.994	0.994	0.994	0.994	0.994	0.994	0.994	0.994	0.994	0.994	0.994	0.994	0.994	0.994	0.994	0.994	0.994	0.994	0.994	1	ID	1	1	1	0.994	0.994	0.994	0.994	0.994	0.994	0.994	0.994	0.986	0.986	0.986	0.986	0.896	0.896	0.896	0.896	0.987	0.987	0.987	0.987	0.99	0.991	0.991
	AL03	0.994	0.994	0.994	0.994	0.994	0.994	0.994	0.994	0.994	0.994	0.994	0.994	0.994	0.994	0.994	0.994	0.994	0.994	0.994	0.994	1	1	ID	1	1	0.994	0.994	0.994	0.994	0.994	0.994	0.994	0.994	0.986	0.986	0.986	0.986	0.896	0.896	0.896	0.896	0.987	0.987	0.987	0.987	0.99	0.991	0.991
	AL04	0.994	0.994	0.994	0.994	0.994	0.994	0.994	0.994	0.994	0.994	0.994	0.994	0.994	0.994	0.994	0.994	0.994	0.994	0.994	0.994	1	1	1	ID	1	0.994	0.994	0.994	0.994	0.994	0.994	0.994	0.994	0.986	0.986	0.986	0.986	0.896	0.896	0.896	0.896	0.987	0.987	0.987	0.987	0.99	0.991	0.991
	AL05	0.994	0.994	0.994	0.994	0.994	0.994	0.994	0.994	0.994	0.994	0.994	0.994	0.994	0.994	0.994	0.994	0.994	0.994	0.994	0.994	1	1	1	1	ID	0.994	0.994	0.994	0.994	0.994	0.994	0.994	0.994	0.986	0.986	0.986	0.986	0.896	0.896	0.896	0.896	0.987	0.987	0.987	0.987	0.99	0.991	0.991
	AK01	0.997	0.997	0.997	0.997	0.997	0.997	0.997	0.997	0.997	0.997	0.997	0.997	0.997	0.997	0.997	0.997	0.997	0.997	0.997	0.997	0.994	0.994	0.994	0.994	0.994	ID	1	1	1	1	1	1	1	0.99	0.99	0.99	0.99	0.897	0.897	0.897	0.897	0.991	0.991	0.991	0.991	0.994	0.995	0.995
	AK02	0.997	0.997	0.997	0.997	0.997	0.997	0.997	0.997	0.997	0.997	0.997	0.997	0.997	0.997	0.997	0.997	0.997	0.997	0.997	0.997	0.994	0.994	0.994	0.994	0.994	1	ID	1	1	1	1	1	1	0.99	0.99	0.99	0.99	0.897	0.897	0.897	0.897	0.991	0.991	0.991	0.991	0.994	0.995	0.995
	AK03	0.997	0.997	0.997	0.997	0.997	0.997	0.997	0.997	0.997	0.997	0.997	0.997	0.997	0.997	0.997	0.997	0.997	0.997	0.997	0.997	0.994	0.994	0.994	0.994	0.994	1	1	ID	1	1	1	1	1	0.99	0.99	0.99	0.99	0.897	0.897	0.897	0.897	0.991	0.991	0.991	0.991	0.994	0.995	0.995
	AK04	0.997	0.997	0.997	0.997	0.997	0.997	0.997	0.997	0.997	0.997	0.997	0.997	0.997	0.997	0.997	0.997	0.997	0.997	0.997	0.997	0.994	0.994	0.994	0.994	0.994	1	1	1	ID	1	1	1	1	0.99	0.99	0.99	0.99	0.897	0.897	0.897	0.897	0.991	0.991	0.991	0.991	0.994	0.995	0.995
	AC01	0.997	0.997	0.997	0.997	0.997	0.997	0.997	0.997	0.997	0.997	0.997	0.997	0.997	0.997	0.997	0.997	0.997	0.997	0.997	0.997	0.994	0.994	0.994	0.994	0.994	1	1	1	1	ID	1	1	1	0.99	0.99	0.99	0.99	0.897	0.897	0.897	0.897	0.991	0.991	0.991	0.991	0.994	0.995	0.995
	AC02	0.997	0.997	0.997	0.997	0.997	0.997	0.997	0.997	0.997	0.997	0.997	0.997	0.997	0.997	0.997	0.997	0.997	0.997	0.997	0.997	0.994	0.994	0.994	0.994	0.994	1	1	1	1	1	ID	1	1	0.99	0.99	0.99	0.99	0.897	0.897	0.897	0.897	0.991	0.991	0.991	0.991	0.994	0.995	0.995
	AC03	0.997	0.997	0.997	0.997	0.997	0.997	0.997	0.997	0.997	0.997	0.997	0.997	0.997	0.997	0.997	0.997	0.997	0.997	0.997	0.997	0.994	0.994	0.994	0.994	0.994	1	1	1	1	1	1	ID	1	0.99	0.99	0.99	0.99	0.897	0.897	0.897	0.897	0.991	0.991	0.991	0.991	0.994	0.995	0.995
	AC04	0.997	0.997	0.997	0.997	0.997	0.997	0.997	0.997	0.997	0.997	0.997	0.997	0.997	0.997	0.997	0.997	0.997	0.997	0.997	0.997	0.994	0.994	0.994	0.994	0.994	1	1	1	1	1	1	1	ID	0.99	0.99	0.99	0.99	0.897	0.897	0.897	0.897	0.991	0.991	0.991	0.991	0.994	0.995	0.995
	AH01	0.989	0.989	0.989	0.989	0.989	0.989	0.989	0.989	0.989	0.989	0.989	0.989	0.989	0.989	0.989	0.989	0.989	0.989	0.989	0.989	0.986	0.986	0.986	0.986	0.986	0.99	0.99	0.99	0.99	0.99	0.99	0.99	0.99	ID	1	1	1	0.896	0.896	0.896	0.896	0.987	0.987	0.987	0.987	0.99	0.991	0.991
	AH02	0.989	0.989	0.989	0.989	0.989	0.989	0.989	0.989	0.989	0.989	0.989	0.989	0.989	0.989	0.989	0.989	0.989	0.989	0.989	0.989	0.986	0.986	0.986	0.986	0.986	0.99	0.99	0.99	0.99	0.99	0.99	0.99	0.99	1	ID	1	1	0.896	0.896	0.896	0.896	0.987	0.987	0.987	0.987	0.99	0.991	0.991
	AH03	0.989	0.989	0.989	0.989	0.989	0.989	0.989	0.989	0.989	0.989	0.989	0.989	0.989	0.989	0.989	0.989	0.989	0.989	0.989	0.989	0.986	0.986	0.986	0.986	0.986	0.99	0.99	0.99	0.99	0.99	0.99	0.99	0.99	1	1	ID	1	0.896	0.896	0.896	0.896	0.987	0.987	0.987	0.987	0.99	0.991	0.991
	AH04	0.989	0.989	0.989	0.989	0.989	0.989	0.989	0.989	0.989	0.989	0.989	0.989	0.989	0.989	0.989	0.989	0.989	0.989	0.989	0.989	0.986	0.986	0.986	0.986	0.986	0.99	0.99	0.99	0.99	0.99	0.99	0.99	0.99	1	1	1	ID	0.896	0.896	0.896	0.896	0.987	0.987	0.987	0.987	0.99	0.991	0.991
	ATK01	0.899	0.899	0.899	0.899	0.899	0.899	0.899	0.899	0.899	0.899	0.899	0.899	0.899	0.899	0.899	0.899	0.899	0.899	0.899	0.899	0.896	0.896	0.896	0.896	0.896	0.897	0.897	0.897	0.897	0.897	0.897	0.897	0.897	0.896	0.896	0.896	0.896	ID	1	1	1	0.896	0.896	0.896	0.896	0.897	0.899	0.899
	ATK02	0.899	0.899	0.899	0.899	0.899	0.899	0.899	0.899	0.899	0.899	0.899	0.899	0.899	0.899	0.899	0.899	0.899	0.899	0.899	0.899	0.896	0.896	0.896	0.896	0.896	0.897	0.897	0.897	0.897	0.897	0.897	0.897	0.897	0.896	0.896	0.896	0.896	1	ID	1	1	0.896	0.896	0.896	0.896	0.897	0.899	0.899
	ATK03	0.899	0.899	0.899	0.899	0.899	0.899	0.899	0.899	0.899	0.899	0.899	0.899	0.899	0.899	0.899	0.899	0.899	0.899	0.899	0.899	0.896	0.896	0.896	0.896	0.896	0.897	0.897	0.897	0.897	0.897	0.897	0.897	0.897	0.896	0.896	0.896	0.896	1	1	ID	1	0.896	0.896	0.896	0.896	0.897	0.899	0.899
	ATK04	0.899	0.899	0.899	0.899	0.899	0.899	0.899	0.899	0.899	0.899	0.899	0.899	0.899	0.899	0.899	0.899	0.899	0.899	0.899	0.899	0.896	0.896	0.896	0.896	0.896	0.897	0.897	0.897	0.897	0.897	0.897	0.897	0.897	0.896	0.896	0.896	0.896	1	1	1	ID	0.896	0.896	0.896	0.896	0.897	0.899	0.899
	AO01	0.99	0.99	0.99	0.99	0.99	0.99	0.99	0.99	0.99	0.99	0.99	0.99	0.99	0.99	0.99	0.99	0.99	0.99	0.99	0.99	0.987	0.987	0.987	0.987	0.987	0.991	0.991	0.991	0.991	0.991	0.991	0.991	0.991	0.987	0.987	0.987	0.987	0.896	0.896	0.896	0.896	ID	1	1	1	0.997	0.995	0.995
	AO02	0.99	0.99	0.99	0.99	0.99	0.99	0.99	0.99	0.99	0.99	0.99	0.99	0.99	0.99	0.99	0.99	0.99	0.99	0.99	0.99	0.987	0.987	0.987	0.987	0.987	0.991	0.991	0.991	0.991	0.991	0.991	0.991	0.991	0.987	0.987	0.987	0.987	0.896	0.896	0.896	0.896	1	ID	1	1	0.997	0.995	0.995
	AO03	0.99	0.99	0.99	0.99	0.99	0.99	0.99	0.99	0.99	0.99	0.99	0.99	0.99	0.99	0.99	0.99	0.99	0.99	0.99	0.99	0.987	0.987	0.987	0.987	0.987	0.991	0.991	0.991	0.991	0.991	0.991	0.991	0.991	0.987	0.987	0.987	0.987	0.896	0.896	0.896	0.896	1	1	ID	1	0.997	0.995	0.995
	AO04	0.99	0.99	0.99	0.99	0.99	0.99	0.99	0.99	0.99	0.99	0.99	0.99	0.99	0.99	0.99	0.99	0.99	0.99	0.99	0.99	0.987	0.987	0.987	0.987	0.987	0.991	0.991	0.991	0.991	0.991	0.991	0.991	0.991	0.987	0.987	0.987	0.987	0.896	0.896	0.896	0.896	1	1	1	ID	0.997	0.995	0.995
	AOR01	0.993	0.993	0.993	0.993	0.993	0.993	0.993	0.993	0.993	0.993	0.993	0.993	0.993	0.993	0.993	0.993	0.993	0.993	0.993	0.993	0.99	0.99	0.99	0.99	0.99	0.994	0.994	0.994	0.994	0.994	0.994	0.994	0.994	0.99	0.99	0.99	0.99	0.897	0.897	0.897	0.897	0.997	0.997	0.997	0.997	ID	0.998	0.998
	AOR02	0.994	0.994	0.994	0.994	0.994	0.994	0.994	0.994	0.994	0.994	0.994	0.994	0.994	0.994	0.994	0.994	0.994	0.994	0.994	0.994	0.991	0.991	0.991	0.991	0.991	0.995	0.995	0.995	0.995	0.995	0.995	0.995	0.995	0.991	0.991	0.991	0.991	0.899	0.899	0.899	0.899	0.995	0.995	0.995	0.995	0.998	ID	1
	AOR03	0.994	0.994	0.994	0.994	0.994	0.994	0.994	0.994	0.994	0.994	0.994	0.994	0.994	0.994	0.994	0.994	0.994	0.994	0.994	0.994	0.991	0.991	0.991	0.991	0.991	0.995	0.995	0.995	0.995	0.995	0.995	0.995	0.995	0.991	0.991	0.991	0.991	0.899	0.899	0.899	0.899	0.995	0.995	0.995	0.995	0.998	1	ID
	AOR04	0.994	0.994	0.994	0.994	0.994	0.994	0.994	0.994	0.994	0.994	0.994	0.994	0.994	0.994	0.994	0.994	0.994	0.994	0.994	0.994	0.991	0.991	0.991	0.991	0.991	0.995	0.995	0.995	0.995	0.995	0.995	0.995	0.995	0.991	0.991	0.991	0.991	0.899	0.899	0.899	0.899	0.995	0.995	0.995	0.995	0.998	1	1
	ACC01	0.993	0.993	0.993	0.993	0.993	0.993	0.993	0.993	0.993	0.993	0.993	0.993	0.993	0.993	0.993	0.993	0.993	0.993	0.993	0.993	0.99	0.99	0.99	0.99	0.99	0.994	0.994	0.994	0.994	0.994	0.994	0.994	0.994	0.99	0.99	0.99	0.99	0.899	0.899	0.899	0.899	0.991	0.991	0.991	0.991	0.994	0.995	0.995
	ACC02	0.993	0.993	0.993	0.993	0.993	0.993	0.993	0.993	0.993	0.993	0.993	0.993	0.993	0.993	0.993	0.993	0.993	0.993	0.993	0.993	0.99	0.99	0.99	0.99	0.99	0.994	0.994	0.994	0.994	0.994	0.994	0.994	0.994	0.99	0.99	0.99	0.99	0.899	0.899	0.899	0.899	0.991	0.991	0.991	0.991	0.994	0.995	0.995
	AG01	0.989	0.989	0.989	0.989	0.989	0.989	0.989	0.989	0.989	0.989	0.989	0.989	0.989	0.989	0.989	0.989	0.989	0.989	0.989	0.989	0.986	0.986	0.986	0.986	0.986	0.99	0.99	0.99	0.99	0.99	0.99	0.99	0.99	0.991	0.991	0.991	0.991	0.9	0.9	0.9	0.9	0.987	0.987	0.987	0.987	0.99	0.991	0.991
	AZ01	0.993	0.993	0.993	0.993	0.993	0.993	0.993	0.993	0.993	0.993	0.993	0.993	0.993	0.993	0.993	0.993	0.993	0.993	0.993	0.993	0.99	0.99	0.99	0.99	0.99	0.994	0.994	0.994	0.994	0.994	0.994	0.994	0.994	0.995	0.995	0.995	0.995	0.9	0.9	0.9	0.9	0.991	0.991	0.991	0.991	0.994	0.995	0.995
	AZ02	0.993	0.993	0.993	0.993	0.993	0.993	0.993	0.993	0.993	0.993	0.993	0.993	0.993	0.993	0.993	0.993	0.993	0.993	0.993	0.993	0.987	0.987	0.987	0.987	0.987	0.991	0.991	0.991	0.991	0.991	0.991	0.991	0.991	0.993	0.993	0.993	0.993	0.903	0.903	0.903	0.903	0.989	0.989	0.989	0.989	0.991	0.993	0.993
	AM01	0.99	0.99	0.99	0.99	0.99	0.99	0.99	0.99	0.99	0.99	0.99	0.99	0.99	0.99	0.99	0.99	0.99	0.99	0.99	0.99	0.987	0.987	0.987	0.987	0.987	0.991	0.991	0.991	0.991	0.991	0.991	0.991	0.991	0.993	0.993	0.993	0.993	0.901	0.901	0.901	0.901	0.989	0.989	0.989	0.989	0.991	0.993	0.993
	EC01	0.993	0.993	0.993	0.993	0.993	0.993	0.993	0.993	0.993	0.993	0.993	0.993	0.993	0.993	0.993	0.993	0.993	0.993	0.993	0.993	0.99	0.99	0.99	0.99	0.99	0.994	0.994	0.994	0.994	0.994	0.994	0.994	0.994	0.995	0.995	0.995	0.995	0.9	0.9	0.9	0.9	0.991	0.991	0.991	0.991	0.994	0.995	0.995
	EC02	0.993	0.993	0.993	0.993	0.993	0.993	0.993	0.993	0.993	0.993	0.993	0.993	0.993	0.993	0.993	0.993	0.993	0.993	0.993	0.993	0.99	0.99	0.99	0.99	0.99	0.994	0.994	0.994	0.994	0.994	0.994	0.994	0.994	0.995	0.995	0.995	0.995	0.9	0.9	0.9	0.9	0.991	0.991	0.991	0.991	0.994	0.995	0.995
	Sequence Identity Matrix
	Input Alignment File: rpoB.gb
	Seq->	AV01	AV02	AV03	AV04	AV05	AV06	AV07	AV08	AV09	AV10	AV11	AV12	AV13	AV14	AV15	AV16	AV17	AV18	AX01	AX02	AL01	AL02	AL03	AL04	AL05	AK01	AK02	AK03	AK04	ACO1	ACO2	ACO3	ACO4	ATK01	ATK02	ATK03	ATK04	AH01	AH02	AH03	AH04	AO01	AO02	AO03	AO04	AOR01	AOR02	AOR03
	AV01	ID	1	1	1	1	1	1	1	1	1	1	1	1	1	1	1	1	1	0.998	0.998	1	1	1	1	1	0.998	0.998	0.998	0.998	0.998	0.998	0.998	0.998	0.99	0.99	0.99	0.99	0.992	0.992	0.992	0.992	0.992	0.992	0.992	0.992	0.994	0.994	0.994
	AV02	1	ID	1	1	1	1	1	1	1	1	1	1	1	1	1	1	1	1	0.998	0.998	1	1	1	1	1	0.998	0.998	0.998	0.998	0.998	0.998	0.998	0.998	0.99	0.99	0.99	0.99	0.992	0.992	0.992	0.992	0.992	0.992	0.992	0.992	0.994	0.994	0.994
	AV03	1	1	ID	1	1	1	1	1	1	1	1	1	1	1	1	1	1	1	0.998	0.998	1	1	1	1	1	0.998	0.998	0.998	0.998	0.998	0.998	0.998	0.998	0.99	0.99	0.99	0.99	0.992	0.992	0.992	0.992	0.992	0.992	0.992	0.992	0.994	0.994	0.994
	AV04	1	1	1	ID	1	1	1	1	1	1	1	1	1	1	1	1	1	1	0.998	0.998	1	1	1	1	1	0.998	0.998	0.998	0.998	0.998	0.998	0.998	0.998	0.99	0.99	0.99	0.99	0.992	0.992	0.992	0.992	0.992	0.992	0.992	0.992	0.994	0.994	0.994
	AV05	1	1	1	1	ID	1	1	1	1	1	1	1	1	1	1	1	1	1	0.998	0.998	1	1	1	1	1	0.998	0.998	0.998	0.998	0.998	0.998	0.998	0.998	0.99	0.99	0.99	0.99	0.992	0.992	0.992	0.992	0.992	0.992	0.992	0.992	0.994	0.994	0.994
	AV06	1	1	1	1	1	ID	1	1	1	1	1	1	1	1	1	1	1	1	0.998	0.998	1	1	1	1	1	0.998	0.998	0.998	0.998	0.998	0.998	0.998	0.998	0.99	0.99	0.99	0.99	0.992	0.992	0.992	0.992	0.992	0.992	0.992	0.992	0.994	0.994	0.994
	AV07	1	1	1	1	1	1	ID	1	1	1	1	1	1	1	1	1	1	1	0.998	0.998	1	1	1	1	1	0.998	0.998	0.998	0.998	0.998	0.998	0.998	0.998	0.99	0.99	0.99	0.99	0.992	0.992	0.992	0.992	0.992	0.992	0.992	0.992	0.994	0.994	0.994
	AV08	1	1	1	1	1	1	1	ID	1	1	1	1	1	1	1	1	1	1	0.998	0.998	1	1	1	1	1	0.998	0.998	0.998	0.998	0.998	0.998	0.998	0.998	0.99	0.99	0.99	0.99	0.992	0.992	0.992	0.992	0.992	0.992	0.992	0.992	0.994	0.994	0.994
	AV09	1	1	1	1	1	1	1	1	ID	1	1	1	1	1	1	1	1	1	0.998	0.998	1	1	1	1	1	0.998	0.998	0.998	0.998	0.998	0.998	0.998	0.998	0.99	0.99	0.99	0.99	0.992	0.992	0.992	0.992	0.992	0.992	0.992	0.992	0.994	0.994	0.994
	AV10	1	1	1	1	1	1	1	1	1	ID	1	1	1	1	1	1	1	1	0.998	0.998	1	1	1	1	1	0.998	0.998	0.998	0.998	0.998	0.998	0.998	0.998	0.99	0.99	0.99	0.99	0.992	0.992	0.992	0.992	0.992	0.992	0.992	0.992	0.994	0.994	0.994
	AV11	1	1	1	1	1	1	1	1	1	1	ID	1	1	1	1	1	1	1	0.998	0.998	1	1	1	1	1	0.998	0.998	0.998	0.998	0.998	0.998	0.998	0.998	0.99	0.99	0.99	0.99	0.992	0.992	0.992	0.992	0.992	0.992	0.992	0.992	0.994	0.994	0.994
	AV12	1	1	1	1	1	1	1	1	1	1	1	ID	1	1	1	1	1	1	0.998	0.998	1	1	1	1	1	0.998	0.998	0.998	0.998	0.998	0.998	0.998	0.998	0.99	0.99	0.99	0.99	0.992	0.992	0.992	0.992	0.992	0.992	0.992	0.992	0.994	0.994	0.994
	AV13	1	1	1	1	1	1	1	1	1	1	1	1	ID	1	1	1	1	1	0.998	0.998	1	1	1	1	1	0.998	0.998	0.998	0.998	0.998	0.998	0.998	0.998	0.99	0.99	0.99	0.99	0.992	0.992	0.992	0.992	0.992	0.992	0.992	0.992	0.994	0.994	0.994
	AV14	1	1	1	1	1	1	1	1	1	1	1	1	1	ID	1	1	1	1	0.998	0.998	1	1	1	1	1	0.998	0.998	0.998	0.998	0.998	0.998	0.998	0.998	0.99	0.99	0.99	0.99	0.992	0.992	0.992	0.992	0.992	0.992	0.992	0.992	0.994	0.994	0.994
	AV15	1	1	1	1	1	1	1	1	1	1	1	1	1	1	ID	1	1	1	0.998	0.998	1	1	1	1	1	0.998	0.998	0.998	0.998	0.998	0.998	0.998	0.998	0.99	0.99	0.99	0.99	0.992	0.992	0.992	0.992	0.992	0.992	0.992	0.992	0.994	0.994	0.994
	AV16	1	1	1	1	1	1	1	1	1	1	1	1	1	1	1	ID	1	1	0.998	0.998	1	1	1	1	1	0.998	0.998	0.998	0.998	0.998	0.998	0.998	0.998	0.99	0.99	0.99	0.99	0.992	0.992	0.992	0.992	0.992	0.992	0.992	0.992	0.994	0.994	0.994
	AV17	1	1	1	1	1	1	1	1	1	1	1	1	1	1	1	1	ID	1	0.998	0.998	1	1	1	1	1	0.998	0.998	0.998	0.998	0.998	0.998	0.998	0.998	0.99	0.99	0.99	0.99	0.992	0.992	0.992	0.992	0.992	0.992	0.992	0.992	0.994	0.994	0.994
	AV18	1	1	1	1	1	1	1	1	1	1	1	1	1	1	1	1	1	ID	0.998	0.998	1	1	1	1	1	0.998	0.998	0.998	0.998	0.998	0.998	0.998	0.998	0.99	0.99	0.99	0.99	0.992	0.992	0.992	0.992	0.992	0.992	0.992	0.992	0.994	0.994	0.994
	AX01	0.998	0.998	0.998	0.998	0.998	0.998	0.998	0.998	0.998	0.998	0.998	0.998	0.998	0.998	0.998	0.998	0.998	0.998	ID	1	0.998	0.998	0.998	0.998	0.998	0.996	0.996	0.996	0.996	0.996	0.996	0.996	0.996	0.988	0.988	0.988	0.988	0.99	0.99	0.99	0.99	0.99	0.99	0.99	0.99	0.992	0.992	0.992
	AX02	0.998	0.998	0.998	0.998	0.998	0.998	0.998	0.998	0.998	0.998	0.998	0.998	0.998	0.998	0.998	0.998	0.998	0.998	1	ID	0.998	0.998	0.998	0.998	0.998	0.996	0.996	0.996	0.996	0.996	0.996	0.996	0.996	0.988	0.988	0.988	0.988	0.99	0.99	0.99	0.99	0.99	0.99	0.99	0.99	0.992	0.992	0.992
	AL01	1	1	1	1	1	1	1	1	1	1	1	1	1	1	1	1	1	1	0.998	0.998	ID	1	1	1	1	0.998	0.998	0.998	0.998	0.998	0.998	0.998	0.998	0.99	0.99	0.99	0.99	0.992	0.992	0.992	0.992	0.992	0.992	0.992	0.992	0.994	0.994	0.994
	AL02	1	1	1	1	1	1	1	1	1	1	1	1	1	1	1	1	1	1	0.998	0.998	1	ID	1	1	1	0.998	0.998	0.998	0.998	0.998	0.998	0.998	0.998	0.99	0.99	0.99	0.99	0.992	0.992	0.992	0.992	0.992	0.992	0.992	0.992	0.994	0.994	0.994
	AL03	1	1	1	1	1	1	1	1	1	1	1	1	1	1	1	1	1	1	0.998	0.998	1	1	ID	1	1	0.998	0.998	0.998	0.998	0.998	0.998	0.998	0.998	0.99	0.99	0.99	0.99	0.992	0.992	0.992	0.992	0.992	0.992	0.992	0.992	0.994	0.994	0.994
	AL04	1	1	1	1	1	1	1	1	1	1	1	1	1	1	1	1	1	1	0.998	0.998	1	1	1	ID	1	0.998	0.998	0.998	0.998	0.998	0.998	0.998	0.998	0.99	0.99	0.99	0.99	0.992	0.992	0.992	0.992	0.992	0.992	0.992	0.992	0.994	0.994	0.994
	AL05	1	1	1	1	1	1	1	1	1	1	1	1	1	1	1	1	1	1	0.998	0.998	1	1	1	1	ID	0.998	0.998	0.998	0.998	0.998	0.998	0.998	0.998	0.99	0.99	0.99	0.99	0.992	0.992	0.992	0.992	0.992	0.992	0.992	0.992	0.994	0.994	0.994
	AK01	0.998	0.998	0.998	0.998	0.998	0.998	0.998	0.998	0.998	0.998	0.998	0.998	0.998	0.998	0.998	0.998	0.998	0.998	0.996	0.996	0.998	0.998	0.998	0.998	0.998	ID	1	1	1	1	1	1	1	0.988	0.988	0.988	0.988	0.99	0.99	0.99	0.99	0.99	0.99	0.99	0.99	0.992	0.992	0.992
	AK02	0.998	0.998	0.998	0.998	0.998	0.998	0.998	0.998	0.998	0.998	0.998	0.998	0.998	0.998	0.998	0.998	0.998	0.998	0.996	0.996	0.998	0.998	0.998	0.998	0.998	1	ID	1	1	1	1	1	1	0.988	0.988	0.988	0.988	0.99	0.99	0.99	0.99	0.99	0.99	0.99	0.99	0.992	0.992	0.992
	AK03	0.998	0.998	0.998	0.998	0.998	0.998	0.998	0.998	0.998	0.998	0.998	0.998	0.998	0.998	0.998	0.998	0.998	0.998	0.996	0.996	0.998	0.998	0.998	0.998	0.998	1	1	ID	1	1	1	1	1	0.988	0.988	0.988	0.988	0.99	0.99	0.99	0.99	0.99	0.99	0.99	0.99	0.992	0.992	0.992
	AK04	0.998	0.998	0.998	0.998	0.998	0.998	0.998	0.998	0.998	0.998	0.998	0.998	0.998	0.998	0.998	0.998	0.998	0.998	0.996	0.996	0.998	0.998	0.998	0.998	0.998	1	1	1	ID	1	1	1	1	0.988	0.988	0.988	0.988	0.99	0.99	0.99	0.99	0.99	0.99	0.99	0.99	0.992	0.992	0.992
	ACO1	0.998	0.998	0.998	0.998	0.998	0.998	0.998	0.998	0.998	0.998	0.998	0.998	0.998	0.998	0.998	0.998	0.998	0.998	0.996	0.996	0.998	0.998	0.998	0.998	0.998	1	1	1	1	ID	1	1	1	0.988	0.988	0.988	0.988	0.99	0.99	0.99	0.99	0.99	0.99	0.99	0.99	0.992	0.992	0.992
	ACO2	0.998	0.998	0.998	0.998	0.998	0.998	0.998	0.998	0.998	0.998	0.998	0.998	0.998	0.998	0.998	0.998	0.998	0.998	0.996	0.996	0.998	0.998	0.998	0.998	0.998	1	1	1	1	1	ID	1	1	0.988	0.988	0.988	0.988	0.99	0.99	0.99	0.99	0.99	0.99	0.99	0.99	0.992	0.992	0.992
	ACO3	0.998	0.998	0.998	0.998	0.998	0.998	0.998	0.998	0.998	0.998	0.998	0.998	0.998	0.998	0.998	0.998	0.998	0.998	0.996	0.996	0.998	0.998	0.998	0.998	0.998	1	1	1	1	1	1	ID	1	0.988	0.988	0.988	0.988	0.99	0.99	0.99	0.99	0.99	0.99	0.99	0.99	0.992	0.992	0.992
	ACO4	0.998	0.998	0.998	0.998	0.998	0.998	0.998	0.998	0.998	0.998	0.998	0.998	0.998	0.998	0.998	0.998	0.998	0.998	0.996	0.996	0.998	0.998	0.998	0.998	0.998	1	1	1	1	1	1	1	ID	0.988	0.988	0.988	0.988	0.99	0.99	0.99	0.99	0.99	0.99	0.99	0.99	0.992	0.992	0.992
	ATK01	0.99	0.99	0.99	0.99	0.99	0.99	0.99	0.99	0.99	0.99	0.99	0.99	0.99	0.99	0.99	0.99	0.99	0.99	0.988	0.988	0.99	0.99	0.99	0.99	0.99	0.988	0.988	0.988	0.988	0.988	0.988	0.988	0.988	ID	1	1	1	0.994	0.994	0.994	0.994	0.99	0.99	0.99	0.99	0.992	0.992	0.992
	ATK02	0.99	0.99	0.99	0.99	0.99	0.99	0.99	0.99	0.99	0.99	0.99	0.99	0.99	0.99	0.99	0.99	0.99	0.99	0.988	0.988	0.99	0.99	0.99	0.99	0.99	0.988	0.988	0.988	0.988	0.988	0.988	0.988	0.988	1	ID	1	1	0.994	0.994	0.994	0.994	0.99	0.99	0.99	0.99	0.992	0.992	0.992
	ATK03	0.99	0.99	0.99	0.99	0.99	0.99	0.99	0.99	0.99	0.99	0.99	0.99	0.99	0.99	0.99	0.99	0.99	0.99	0.988	0.988	0.99	0.99	0.99	0.99	0.99	0.988	0.988	0.988	0.988	0.988	0.988	0.988	0.988	1	1	ID	1	0.994	0.994	0.994	0.994	0.99	0.99	0.99	0.99	0.992	0.992	0.992
	ATK04	0.99	0.99	0.99	0.99	0.99	0.99	0.99	0.99	0.99	0.99	0.99	0.99	0.99	0.99	0.99	0.99	0.99	0.99	0.988	0.988	0.99	0.99	0.99	0.99	0.99	0.988	0.988	0.988	0.988	0.988	0.988	0.988	0.988	1	1	1	ID	0.994	0.994	0.994	0.994	0.99	0.99	0.99	0.99	0.992	0.992	0.992
	AH01	0.992	0.992	0.992	0.992	0.992	0.992	0.992	0.992	0.992	0.992	0.992	0.992	0.992	0.992	0.992	0.992	0.992	0.992	0.99	0.99	0.992	0.992	0.992	0.992	0.992	0.99	0.99	0.99	0.99	0.99	0.99	0.99	0.99	0.994	0.994	0.994	0.994	ID	1	1	1	0.996	0.996	0.996	0.996	0.994	0.994	0.994
	AH02	0.992	0.992	0.992	0.992	0.992	0.992	0.992	0.992	0.992	0.992	0.992	0.992	0.992	0.992	0.992	0.992	0.992	0.992	0.99	0.99	0.992	0.992	0.992	0.992	0.992	0.99	0.99	0.99	0.99	0.99	0.99	0.99	0.99	0.994	0.994	0.994	0.994	1	ID	1	1	0.996	0.996	0.996	0.996	0.994	0.994	0.994
	AH03	0.992	0.992	0.992	0.992	0.992	0.992	0.992	0.992	0.992	0.992	0.992	0.992	0.992	0.992	0.992	0.992	0.992	0.992	0.99	0.99	0.992	0.992	0.992	0.992	0.992	0.99	0.99	0.99	0.99	0.99	0.99	0.99	0.99	0.994	0.994	0.994	0.994	1	1	ID	1	0.996	0.996	0.996	0.996	0.994	0.994	0.994
	AH04	0.992	0.992	0.992	0.992	0.992	0.992	0.992	0.992	0.992	0.992	0.992	0.992	0.992	0.992	0.992	0.992	0.992	0.992	0.99	0.99	0.992	0.992	0.992	0.992	0.992	0.99	0.99	0.99	0.99	0.99	0.99	0.99	0.99	0.994	0.994	0.994	0.994	1	1	1	ID	0.996	0.996	0.996	0.996	0.994	0.994	0.994
	AO01	0.992	0.992	0.992	0.992	0.992	0.992	0.992	0.992	0.992	0.992	0.992	0.992	0.992	0.992	0.992	0.992	0.992	0.992	0.99	0.99	0.992	0.992	0.992	0.992	0.992	0.99	0.99	0.99	0.99	0.99	0.99	0.99	0.99	0.99	0.99	0.99	0.99	0.996	0.996	0.996	0.996	ID	1	1	1	0.998	0.998	0.998
	AO02	0.992	0.992	0.992	0.992	0.992	0.992	0.992	0.992	0.992	0.992	0.992	0.992	0.992	0.992	0.992	0.992	0.992	0.992	0.99	0.99	0.992	0.992	0.992	0.992	0.992	0.99	0.99	0.99	0.99	0.99	0.99	0.99	0.99	0.99	0.99	0.99	0.99	0.996	0.996	0.996	0.996	1	ID	1	1	0.998	0.998	0.998
	AO03	0.992	0.992	0.992	0.992	0.992	0.992	0.992	0.992	0.992	0.992	0.992	0.992	0.992	0.992	0.992	0.992	0.992	0.992	0.99	0.99	0.992	0.992	0.992	0.992	0.992	0.99	0.99	0.99	0.99	0.99	0.99	0.99	0.99	0.99	0.99	0.99	0.99	0.996	0.996	0.996	0.996	1	1	ID	1	0.998	0.998	0.998
	AO04	0.992	0.992	0.992	0.992	0.992	0.992	0.992	0.992	0.992	0.992	0.992	0.992	0.992	0.992	0.992	0.992	0.992	0.992	0.99	0.99	0.992	0.992	0.992	0.992	0.992	0.99	0.99	0.99	0.99	0.99	0.99	0.99	0.99	0.99	0.99	0.99	0.99	0.996	0.996	0.996	0.996	1	1	1	ID	0.998	0.998	0.998
	AOR01	0.994	0.994	0.994	0.994	0.994	0.994	0.994	0.994	0.994	0.994	0.994	0.994	0.994	0.994	0.994	0.994	0.994	0.994	0.992	0.992	0.994	0.994	0.994	0.994	0.994	0.992	0.992	0.992	0.992	0.992	0.992	0.992	0.992	0.992	0.992	0.992	0.992	0.994	0.994	0.994	0.994	0.998	0.998	0.998	0.998	ID	1	1
	AOR02	0.994	0.994	0.994	0.994	0.994	0.994	0.994	0.994	0.994	0.994	0.994	0.994	0.994	0.994	0.994	0.994	0.994	0.994	0.992	0.992	0.994	0.994	0.994	0.994	0.994	0.992	0.992	0.992	0.992	0.992	0.992	0.992	0.992	0.992	0.992	0.992	0.992	0.994	0.994	0.994	0.994	0.998	0.998	0.998	0.998	1	ID	1
	AOR03	0.994	0.994	0.994	0.994	0.994	0.994	0.994	0.994	0.994	0.994	0.994	0.994	0.994	0.994	0.994	0.994	0.994	0.994	0.992	0.992	0.994	0.994	0.994	0.994	0.994	0.992	0.992	0.992	0.992	0.992	0.992	0.992	0.992	0.992	0.992	0.992	0.992	0.994	0.994	0.994	0.994	0.998	0.998	0.998	0.998	1	1	ID
	AOR04	0.994	0.994	0.994	0.994	0.994	0.994	0.994	0.994	0.994	0.994	0.994	0.994	0.994	0.994	0.994	0.994	0.994	0.994	0.992	0.992	0.994	0.994	0.994	0.994	0.994	0.992	0.992	0.992	0.992	0.992	0.992	0.992	0.992	0.992	0.992	0.992	0.992	0.994	0.994	0.994	0.994	0.998	0.998	0.998	0.998	1	1	1
	ACC01	0.984	0.984	0.984	0.984	0.984	0.984	0.984	0.984	0.984	0.984	0.984	0.984	0.984	0.984	0.984	0.984	0.984	0.984	0.982	0.982	0.984	0.984	0.984	0.984	0.984	0.982	0.982	0.982	0.982	0.982	0.982	0.982	0.982	0.986	0.986	0.986	0.986	0.988	0.988	0.988	0.988	0.984	0.984	0.984	0.984	0.986	0.986	0.986
	ACC02	0.984	0.984	0.984	0.984	0.984	0.984	0.984	0.984	0.984	0.984	0.984	0.984	0.984	0.984	0.984	0.984	0.984	0.984	0.982	0.982	0.984	0.984	0.984	0.984	0.984	0.982	0.982	0.982	0.982	0.982	0.982	0.982	0.982	0.986	0.986	0.986	0.986	0.988	0.988	0.988	0.988	0.984	0.984	0.984	0.984	0.986	0.986	0.986
	AZ01	0.994	0.994	0.994	0.994	0.994	0.994	0.994	0.994	0.994	0.994	0.994	0.994	0.994	0.994	0.994	0.994	0.994	0.994	0.992	0.992	0.994	0.994	0.994	0.994	0.994	0.992	0.992	0.992	0.992	0.992	0.992	0.992	0.992	0.992	0.992	0.992	0.992	0.994	0.994	0.994	0.994	0.998	0.998	0.998	0.998	1	1	1
	AZ02	0.994	0.994	0.994	0.994	0.994	0.994	0.994	0.994	0.994	0.994	0.994	0.994	0.994	0.994	0.994	0.994	0.994	0.994	0.992	0.992	0.994	0.994	0.994	0.994	0.994	0.992	0.992	0.992	0.992	0.992	0.992	0.992	0.992	0.992	0.992	0.992	0.992	0.994	0.994	0.994	0.994	0.998	0.998	0.998	0.998	1	1	1
	AM01	0.994	0.994	0.994	0.994	0.994	0.994	0.994	0.994	0.994	0.994	0.994	0.994	0.994	0.994	0.994	0.994	0.994	0.994	0.992	0.992	0.994	0.994	0.994	0.994	0.994	0.992	0.992	0.992	0.992	0.992	0.992	0.992	0.992	0.992	0.992	0.992	0.992	0.994	0.994	0.994	0.994	0.994	0.994	0.994	0.994	0.996	0.996	0.996
	AG01	0.988	0.988	0.988	0.988	0.988	0.988	0.988	0.988	0.988	0.988	0.988	0.988	0.988	0.988	0.988	0.988	0.988	0.988	0.986	0.986	0.988	0.988	0.988	0.988	0.988	0.986	0.986	0.986	0.986	0.986	0.986	0.986	0.986	0.986	0.986	0.986	0.986	0.988	0.988	0.988	0.988	0.988	0.988	0.988	0.988	0.99	0.99	0.99
	EC01	0.992	0.992	0.992	0.992	0.992	0.992	0.992	0.992	0.992	0.992	0.992	0.992	0.992	0.992	0.992	0.992	0.992	0.992	0.99	0.99	0.992	0.992	0.992	0.992	0.992	0.99	0.99	0.99	0.99	0.99	0.99	0.99	0.99	0.99	0.99	0.99	0.99	0.992	0.992	0.992	0.992	0.996	0.996	0.996	0.996	0.998	0.998	0.998
	EC02	0.992	0.992	0.992	0.992	0.992	0.992	0.992	0.992	0.992	0.992	0.992	0.992	0.992	0.992	0.992	0.992	0.992	0.992	0.99	0.99	0.992	0.992	0.992	0.992	0.992	0.99	0.99	0.99	0.99	0.99	0.99	0.99	0.99	0.99	0.99	0.99	0.99	0.992	0.992	0.992	0.992	0.996	0.996	0.996	0.996	0.998	0.998	0.998
	Sequence Identity Matrix
	Input Alignment File: trnL-F intergenic sapcer.gb
	Seq->	AV01	AV02	AV03	AV04	AV05	AV06	AV07	AV08	AV09	AV10	AV11	AV12	AV13	AV14	AV15	AV16	AV17	AV18	AX01	AX02	AL01	AL02	AL03	AL04	AL05	AK01	AK02	AK03	AK04	AC01	AC02	AC03	AC04	ATK01	ATK02	ATK03	ATK04	AH01	AH02	AH03	AH04	AO01	AO02	AO03	AO04	AOR01	AOR02	AOR03
	AV01	ID	1	1	1	1	1	1	1	1	1	1	1	1	1	1	1	1	1	0.987	0.992	0.995	0.995	0.995	0.995	0.995	0.975	0.975	0.975	0.975	0.978	0.978	0.978	0.978	0.977	0.977	0.977	0.977	0.975	0.975	0.975	0.975	0.975	0.975	0.975	0.975	0.99	0.99	0.99
	AV02	1	ID	1	1	1	1	1	1	1	1	1	1	1	1	1	1	1	1	0.987	0.992	0.995	0.995	0.995	0.995	0.995	0.975	0.975	0.975	0.975	0.978	0.978	0.978	0.978	0.977	0.977	0.977	0.977	0.975	0.975	0.975	0.975	0.975	0.975	0.975	0.975	0.99	0.99	0.99
	AV03	1	1	ID	1	1	1	1	1	1	1	1	1	1	1	1	1	1	1	0.987	0.992	0.995	0.995	0.995	0.995	0.995	0.975	0.975	0.975	0.975	0.978	0.978	0.978	0.978	0.977	0.977	0.977	0.977	0.975	0.975	0.975	0.975	0.975	0.975	0.975	0.975	0.99	0.99	0.99
	AV04	1	1	1	ID	1	1	1	1	1	1	1	1	1	1	1	1	1	1	0.987	0.992	0.995	0.995	0.995	0.995	0.995	0.975	0.975	0.975	0.975	0.978	0.978	0.978	0.978	0.977	0.977	0.977	0.977	0.975	0.975	0.975	0.975	0.975	0.975	0.975	0.975	0.99	0.99	0.99
	AV05	1	1	1	1	ID	1	1	1	1	1	1	1	1	1	1	1	1	1	0.987	0.992	0.995	0.995	0.995	0.995	0.995	0.975	0.975	0.975	0.975	0.978	0.978	0.978	0.978	0.977	0.977	0.977	0.977	0.975	0.975	0.975	0.975	0.975	0.975	0.975	0.975	0.99	0.99	0.99
	AV06	1	1	1	1	1	ID	1	1	1	1	1	1	1	1	1	1	1	1	0.987	0.992	0.995	0.995	0.995	0.995	0.995	0.975	0.975	0.975	0.975	0.978	0.978	0.978	0.978	0.977	0.977	0.977	0.977	0.975	0.975	0.975	0.975	0.975	0.975	0.975	0.975	0.99	0.99	0.99
	AV07	1	1	1	1	1	1	ID	1	1	1	1	1	1	1	1	1	1	1	0.987	0.992	0.995	0.995	0.995	0.995	0.995	0.975	0.975	0.975	0.975	0.978	0.978	0.978	0.978	0.977	0.977	0.977	0.977	0.975	0.975	0.975	0.975	0.975	0.975	0.975	0.975	0.99	0.99	0.99
	AV08	1	1	1	1	1	1	1	ID	1	1	1	1	1	1	1	1	1	1	0.987	0.992	0.995	0.995	0.995	0.995	0.995	0.975	0.975	0.975	0.975	0.978	0.978	0.978	0.978	0.977	0.977	0.977	0.977	0.975	0.975	0.975	0.975	0.975	0.975	0.975	0.975	0.99	0.99	0.99
	AV09	1	1	1	1	1	1	1	1	ID	1	1	1	1	1	1	1	1	1	0.987	0.992	0.995	0.995	0.995	0.995	0.995	0.975	0.975	0.975	0.975	0.978	0.978	0.978	0.978	0.977	0.977	0.977	0.977	0.975	0.975	0.975	0.975	0.975	0.975	0.975	0.975	0.99	0.99	0.99
	AV10	1	1	1	1	1	1	1	1	1	ID	1	1	1	1	1	1	1	1	0.987	0.992	0.995	0.995	0.995	0.995	0.995	0.975	0.975	0.975	0.975	0.978	0.978	0.978	0.978	0.977	0.977	0.977	0.977	0.975	0.975	0.975	0.975	0.975	0.975	0.975	0.975	0.99	0.99	0.99
	AV11	1	1	1	1	1	1	1	1	1	1	ID	1	1	1	1	1	1	1	0.987	0.992	0.995	0.995	0.995	0.995	0.995	0.975	0.975	0.975	0.975	0.978	0.978	0.978	0.978	0.977	0.977	0.977	0.977	0.975	0.975	0.975	0.975	0.975	0.975	0.975	0.975	0.99	0.99	0.99
	AV12	1	1	1	1	1	1	1	1	1	1	1	ID	1	1	1	1	1	1	0.987	0.992	0.995	0.995	0.995	0.995	0.995	0.975	0.975	0.975	0.975	0.978	0.978	0.978	0.978	0.977	0.977	0.977	0.977	0.975	0.975	0.975	0.975	0.975	0.975	0.975	0.975	0.99	0.99	0.99
	AV13	1	1	1	1	1	1	1	1	1	1	1	1	ID	1	1	1	1	1	0.987	0.992	0.995	0.995	0.995	0.995	0.995	0.975	0.975	0.975	0.975	0.978	0.978	0.978	0.978	0.977	0.977	0.977	0.977	0.975	0.975	0.975	0.975	0.975	0.975	0.975	0.975	0.99	0.99	0.99
	AV14	1	1	1	1	1	1	1	1	1	1	1	1	1	ID	1	1	1	1	0.987	0.992	0.995	0.995	0.995	0.995	0.995	0.975	0.975	0.975	0.975	0.978	0.978	0.978	0.978	0.977	0.977	0.977	0.977	0.975	0.975	0.975	0.975	0.975	0.975	0.975	0.975	0.99	0.99	0.99
	AV15	1	1	1	1	1	1	1	1	1	1	1	1	1	1	ID	1	1	1	0.987	0.992	0.995	0.995	0.995	0.995	0.995	0.975	0.975	0.975	0.975	0.978	0.978	0.978	0.978	0.977	0.977	0.977	0.977	0.975	0.975	0.975	0.975	0.975	0.975	0.975	0.975	0.99	0.99	0.99
	AV16	1	1	1	1	1	1	1	1	1	1	1	1	1	1	1	ID	1	1	0.987	0.992	0.995	0.995	0.995	0.995	0.995	0.975	0.975	0.975	0.975	0.978	0.978	0.978	0.978	0.977	0.977	0.977	0.977	0.975	0.975	0.975	0.975	0.975	0.975	0.975	0.975	0.99	0.99	0.99
	AV17	1	1	1	1	1	1	1	1	1	1	1	1	1	1	1	1	ID	1	0.987	0.992	0.995	0.995	0.995	0.995	0.995	0.975	0.975	0.975	0.975	0.978	0.978	0.978	0.978	0.977	0.977	0.977	0.977	0.975	0.975	0.975	0.975	0.975	0.975	0.975	0.975	0.99	0.99	0.99
	AV18	1	1	1	1	1	1	1	1	1	1	1	1	1	1	1	1	1	ID	0.987	0.992	0.995	0.995	0.995	0.995	0.995	0.975	0.975	0.975	0.975	0.978	0.978	0.978	0.978	0.977	0.977	0.977	0.977	0.975	0.975	0.975	0.975	0.975	0.975	0.975	0.975	0.99	0.99	0.99
	AX01	0.987	0.987	0.987	0.987	0.987	0.987	0.987	0.987	0.987	0.987	0.987	0.987	0.987	0.987	0.987	0.987	0.987	0.987	ID	0.99	0.982	0.982	0.982	0.982	0.982	0.978	0.978	0.978	0.978	0.98	0.98	0.98	0.98	0.975	0.975	0.975	0.975	0.973	0.973	0.973	0.973	0.973	0.973	0.973	0.973	0.99	0.99	0.99
	AX02	0.992	0.992	0.992	0.992	0.992	0.992	0.992	0.992	0.992	0.992	0.992	0.992	0.992	0.992	0.992	0.992	0.992	0.992	0.99	ID	0.987	0.987	0.987	0.987	0.987	0.973	0.973	0.973	0.973	0.975	0.975	0.975	0.975	0.975	0.975	0.975	0.975	0.973	0.973	0.973	0.973	0.973	0.973	0.973	0.973	0.987	0.987	0.987
	AL01	0.995	0.995	0.995	0.995	0.995	0.995	0.995	0.995	0.995	0.995	0.995	0.995	0.995	0.995	0.995	0.995	0.995	0.995	0.982	0.987	ID	1	1	1	1	0.971	0.971	0.971	0.971	0.973	0.973	0.973	0.973	0.972	0.972	0.972	0.972	0.97	0.97	0.97	0.97	0.97	0.97	0.97	0.97	0.985	0.985	0.985
	AL02	0.995	0.995	0.995	0.995	0.995	0.995	0.995	0.995	0.995	0.995	0.995	0.995	0.995	0.995	0.995	0.995	0.995	0.995	0.982	0.987	1	ID	1	1	1	0.971	0.971	0.971	0.971	0.973	0.973	0.973	0.973	0.972	0.972	0.972	0.972	0.97	0.97	0.97	0.97	0.97	0.97	0.97	0.97	0.985	0.985	0.985
	AL03	0.995	0.995	0.995	0.995	0.995	0.995	0.995	0.995	0.995	0.995	0.995	0.995	0.995	0.995	0.995	0.995	0.995	0.995	0.982	0.987	1	1	ID	1	1	0.971	0.971	0.971	0.971	0.973	0.973	0.973	0.973	0.972	0.972	0.972	0.972	0.97	0.97	0.97	0.97	0.97	0.97	0.97	0.97	0.985	0.985	0.985
	AL04	0.995	0.995	0.995	0.995	0.995	0.995	0.995	0.995	0.995	0.995	0.995	0.995	0.995	0.995	0.995	0.995	0.995	0.995	0.982	0.987	1	1	1	ID	1	0.971	0.971	0.971	0.971	0.973	0.973	0.973	0.973	0.972	0.972	0.972	0.972	0.97	0.97	0.97	0.97	0.97	0.97	0.97	0.97	0.985	0.985	0.985
	AL05	0.995	0.995	0.995	0.995	0.995	0.995	0.995	0.995	0.995	0.995	0.995	0.995	0.995	0.995	0.995	0.995	0.995	0.995	0.982	0.987	1	1	1	1	ID	0.971	0.971	0.971	0.971	0.973	0.973	0.973	0.973	0.972	0.972	0.972	0.972	0.97	0.97	0.97	0.97	0.97	0.97	0.97	0.97	0.985	0.985	0.985
	AK01	0.975	0.975	0.975	0.975	0.975	0.975	0.975	0.975	0.975	0.975	0.975	0.975	0.975	0.975	0.975	0.975	0.975	0.975	0.978	0.973	0.971	0.971	0.971	0.971	0.971	ID	1	1	1	0.997	0.997	0.997	0.997	0.963	0.963	0.963	0.963	0.961	0.961	0.961	0.961	0.961	0.961	0.961	0.961	0.978	0.978	0.978
	AK02	0.975	0.975	0.975	0.975	0.975	0.975	0.975	0.975	0.975	0.975	0.975	0.975	0.975	0.975	0.975	0.975	0.975	0.975	0.978	0.973	0.971	0.971	0.971	0.971	0.971	1	ID	1	1	0.997	0.997	0.997	0.997	0.963	0.963	0.963	0.963	0.961	0.961	0.961	0.961	0.961	0.961	0.961	0.961	0.978	0.978	0.978
	AK03	0.975	0.975	0.975	0.975	0.975	0.975	0.975	0.975	0.975	0.975	0.975	0.975	0.975	0.975	0.975	0.975	0.975	0.975	0.978	0.973	0.971	0.971	0.971	0.971	0.971	1	1	ID	1	0.997	0.997	0.997	0.997	0.963	0.963	0.963	0.963	0.961	0.961	0.961	0.961	0.961	0.961	0.961	0.961	0.978	0.978	0.978
	AK04	0.975	0.975	0.975	0.975	0.975	0.975	0.975	0.975	0.975	0.975	0.975	0.975	0.975	0.975	0.975	0.975	0.975	0.975	0.978	0.973	0.971	0.971	0.971	0.971	0.971	1	1	1	ID	0.997	0.997	0.997	0.997	0.963	0.963	0.963	0.963	0.961	0.961	0.961	0.961	0.961	0.961	0.961	0.961	0.978	0.978	0.978
	AC01	0.978	0.978	0.978	0.978	0.978	0.978	0.978	0.978	0.978	0.978	0.978	0.978	0.978	0.978	0.978	0.978	0.978	0.978	0.98	0.975	0.973	0.973	0.973	0.973	0.973	0.997	0.997	0.997	0.997	ID	1	1	1	0.966	0.966	0.966	0.966	0.963	0.963	0.963	0.963	0.963	0.963	0.963	0.963	0.98	0.98	0.98
	AC02	0.978	0.978	0.978	0.978	0.978	0.978	0.978	0.978	0.978	0.978	0.978	0.978	0.978	0.978	0.978	0.978	0.978	0.978	0.98	0.975	0.973	0.973	0.973	0.973	0.973	0.997	0.997	0.997	0.997	1	ID	1	1	0.966	0.966	0.966	0.966	0.963	0.963	0.963	0.963	0.963	0.963	0.963	0.963	0.98	0.98	0.98
	AC03	0.978	0.978	0.978	0.978	0.978	0.978	0.978	0.978	0.978	0.978	0.978	0.978	0.978	0.978	0.978	0.978	0.978	0.978	0.98	0.975	0.973	0.973	0.973	0.973	0.973	0.997	0.997	0.997	0.997	1	1	ID	1	0.966	0.966	0.966	0.966	0.963	0.963	0.963	0.963	0.963	0.963	0.963	0.963	0.98	0.98	0.98
	AC04	0.978	0.978	0.978	0.978	0.978	0.978	0.978	0.978	0.978	0.978	0.978	0.978	0.978	0.978	0.978	0.978	0.978	0.978	0.98	0.975	0.973	0.973	0.973	0.973	0.973	0.997	0.997	0.997	0.997	1	1	1	ID	0.966	0.966	0.966	0.966	0.963	0.963	0.963	0.963	0.963	0.963	0.963	0.963	0.98	0.98	0.98
	ATK01	0.977	0.977	0.977	0.977	0.977	0.977	0.977	0.977	0.977	0.977	0.977	0.977	0.977	0.977	0.977	0.977	0.977	0.977	0.975	0.975	0.972	0.972	0.972	0.972	0.972	0.963	0.963	0.963	0.963	0.966	0.966	0.966	0.966	ID	1	1	1	0.98	0.98	0.98	0.98	0.982	0.982	0.982	0.982	0.977	0.977	0.977
	ATK02	0.977	0.977	0.977	0.977	0.977	0.977	0.977	0.977	0.977	0.977	0.977	0.977	0.977	0.977	0.977	0.977	0.977	0.977	0.975	0.975	0.972	0.972	0.972	0.972	0.972	0.963	0.963	0.963	0.963	0.966	0.966	0.966	0.966	1	ID	1	1	0.98	0.98	0.98	0.98	0.982	0.982	0.982	0.982	0.977	0.977	0.977
	ATK03	0.977	0.977	0.977	0.977	0.977	0.977	0.977	0.977	0.977	0.977	0.977	0.977	0.977	0.977	0.977	0.977	0.977	0.977	0.975	0.975	0.972	0.972	0.972	0.972	0.972	0.963	0.963	0.963	0.963	0.966	0.966	0.966	0.966	1	1	ID	1	0.98	0.98	0.98	0.98	0.982	0.982	0.982	0.982	0.977	0.977	0.977
	ATK04	0.977	0.977	0.977	0.977	0.977	0.977	0.977	0.977	0.977	0.977	0.977	0.977	0.977	0.977	0.977	0.977	0.977	0.977	0.975	0.975	0.972	0.972	0.972	0.972	0.972	0.963	0.963	0.963	0.963	0.966	0.966	0.966	0.966	1	1	1	ID	0.98	0.98	0.98	0.98	0.982	0.982	0.982	0.982	0.977	0.977	0.977
	AH01	0.975	0.975	0.975	0.975	0.975	0.975	0.975	0.975	0.975	0.975	0.975	0.975	0.975	0.975	0.975	0.975	0.975	0.975	0.973	0.973	0.97	0.97	0.97	0.97	0.97	0.961	0.961	0.961	0.961	0.963	0.963	0.963	0.963	0.98	0.98	0.98	0.98	ID	1	1	1	0.992	0.992	0.992	0.992	0.975	0.975	0.975
	AH02	0.975	0.975	0.975	0.975	0.975	0.975	0.975	0.975	0.975	0.975	0.975	0.975	0.975	0.975	0.975	0.975	0.975	0.975	0.973	0.973	0.97	0.97	0.97	0.97	0.97	0.961	0.961	0.961	0.961	0.963	0.963	0.963	0.963	0.98	0.98	0.98	0.98	1	ID	1	1	0.992	0.992	0.992	0.992	0.975	0.975	0.975
	AH03	0.975	0.975	0.975	0.975	0.975	0.975	0.975	0.975	0.975	0.975	0.975	0.975	0.975	0.975	0.975	0.975	0.975	0.975	0.973	0.973	0.97	0.97	0.97	0.97	0.97	0.961	0.961	0.961	0.961	0.963	0.963	0.963	0.963	0.98	0.98	0.98	0.98	1	1	ID	1	0.992	0.992	0.992	0.992	0.975	0.975	0.975
	AH04	0.975	0.975	0.975	0.975	0.975	0.975	0.975	0.975	0.975	0.975	0.975	0.975	0.975	0.975	0.975	0.975	0.975	0.975	0.973	0.973	0.97	0.97	0.97	0.97	0.97	0.961	0.961	0.961	0.961	0.963	0.963	0.963	0.963	0.98	0.98	0.98	0.98	1	1	1	ID	0.992	0.992	0.992	0.992	0.975	0.975	0.975
	AO01	0.975	0.975	0.975	0.975	0.975	0.975	0.975	0.975	0.975	0.975	0.975	0.975	0.975	0.975	0.975	0.975	0.975	0.975	0.973	0.973	0.97	0.97	0.97	0.97	0.97	0.961	0.961	0.961	0.961	0.963	0.963	0.963	0.963	0.982	0.982	0.982	0.982	0.992	0.992	0.992	0.992	ID	1	1	1	0.975	0.975	0.975
	AO02	0.975	0.975	0.975	0.975	0.975	0.975	0.975	0.975	0.975	0.975	0.975	0.975	0.975	0.975	0.975	0.975	0.975	0.975	0.973	0.973	0.97	0.97	0.97	0.97	0.97	0.961	0.961	0.961	0.961	0.963	0.963	0.963	0.963	0.982	0.982	0.982	0.982	0.992	0.992	0.992	0.992	1	ID	1	1	0.975	0.975	0.975
	AO03	0.975	0.975	0.975	0.975	0.975	0.975	0.975	0.975	0.975	0.975	0.975	0.975	0.975	0.975	0.975	0.975	0.975	0.975	0.973	0.973	0.97	0.97	0.97	0.97	0.97	0.961	0.961	0.961	0.961	0.963	0.963	0.963	0.963	0.982	0.982	0.982	0.982	0.992	0.992	0.992	0.992	1	1	ID	1	0.975	0.975	0.975
	AO04	0.975	0.975	0.975	0.975	0.975	0.975	0.975	0.975	0.975	0.975	0.975	0.975	0.975	0.975	0.975	0.975	0.975	0.975	0.973	0.973	0.97	0.97	0.97	0.97	0.97	0.961	0.961	0.961	0.961	0.963	0.963	0.963	0.963	0.982	0.982	0.982	0.982	0.992	0.992	0.992	0.992	1	1	1	ID	0.975	0.975	0.975
	AOR01	0.99	0.99	0.99	0.99	0.99	0.99	0.99	0.99	0.99	0.99	0.99	0.99	0.99	0.99	0.99	0.99	0.99	0.99	0.99	0.987	0.985	0.985	0.985	0.985	0.985	0.978	0.978	0.978	0.978	0.98	0.98	0.98	0.98	0.977	0.977	0.977	0.977	0.975	0.975	0.975	0.975	0.975	0.975	0.975	0.975	ID	1	1
	AOR02	0.99	0.99	0.99	0.99	0.99	0.99	0.99	0.99	0.99	0.99	0.99	0.99	0.99	0.99	0.99	0.99	0.99	0.99	0.99	0.987	0.985	0.985	0.985	0.985	0.985	0.978	0.978	0.978	0.978	0.98	0.98	0.98	0.98	0.977	0.977	0.977	0.977	0.975	0.975	0.975	0.975	0.975	0.975	0.975	0.975	1	ID	1
	AOR03	0.99	0.99	0.99	0.99	0.99	0.99	0.99	0.99	0.99	0.99	0.99	0.99	0.99	0.99	0.99	0.99	0.99	0.99	0.99	0.987	0.985	0.985	0.985	0.985	0.985	0.978	0.978	0.978	0.978	0.98	0.98	0.98	0.98	0.977	0.977	0.977	0.977	0.975	0.975	0.975	0.975	0.975	0.975	0.975	0.975	1	1	ID
	AOR04	0.99	0.99	0.99	0.99	0.99	0.99	0.99	0.99	0.99	0.99	0.99	0.99	0.99	0.99	0.99	0.99	0.99	0.99	0.99	0.987	0.985	0.985	0.985	0.985	0.985	0.978	0.978	0.978	0.978	0.98	0.98	0.98	0.98	0.977	0.977	0.977	0.977	0.975	0.975	0.975	0.975	0.975	0.975	0.975	0.975	1	1	1
	ACC01	0.956	0.956	0.956	0.956	0.956	0.956	0.956	0.956	0.956	0.956	0.956	0.956	0.956	0.956	0.956	0.956	0.956	0.956	0.956	0.954	0.951	0.951	0.951	0.951	0.951	0.945	0.945	0.945	0.945	0.947	0.947	0.947	0.947	0.954	0.954	0.954	0.954	0.956	0.956	0.956	0.956	0.961	0.961	0.961	0.961	0.966	0.966	0.966
	ACC02	0.956	0.956	0.956	0.956	0.956	0.956	0.956	0.956	0.956	0.956	0.956	0.956	0.956	0.956	0.956	0.956	0.956	0.956	0.956	0.954	0.951	0.951	0.951	0.951	0.951	0.945	0.945	0.945	0.945	0.947	0.947	0.947	0.947	0.954	0.954	0.954	0.954	0.956	0.956	0.956	0.956	0.961	0.961	0.961	0.961	0.966	0.966	0.966
	AZ01	0.948	0.948	0.948	0.948	0.948	0.948	0.948	0.948	0.948	0.948	0.948	0.948	0.948	0.948	0.948	0.948	0.948	0.948	0.948	0.946	0.943	0.943	0.943	0.943	0.943	0.937	0.937	0.937	0.937	0.939	0.939	0.939	0.939	0.955	0.955	0.955	0.955	0.96	0.96	0.96	0.96	0.968	0.968	0.968	0.968	0.958	0.958	0.958
	AZ02	0.948	0.948	0.948	0.948	0.948	0.948	0.948	0.948	0.948	0.948	0.948	0.948	0.948	0.948	0.948	0.948	0.948	0.948	0.948	0.946	0.943	0.943	0.943	0.943	0.943	0.937	0.937	0.937	0.937	0.939	0.939	0.939	0.939	0.955	0.955	0.955	0.955	0.96	0.96	0.96	0.96	0.968	0.968	0.968	0.968	0.958	0.958	0.958
	AM01	0.887	0.887	0.887	0.887	0.887	0.887	0.887	0.887	0.887	0.887	0.887	0.887	0.887	0.887	0.887	0.887	0.887	0.887	0.887	0.887	0.882	0.882	0.882	0.882	0.882	0.877	0.877	0.877	0.877	0.879	0.879	0.879	0.879	0.889	0.889	0.889	0.889	0.899	0.899	0.899	0.899	0.901	0.901	0.901	0.901	0.896	0.896	0.896
	AG01	0.961	0.961	0.961	0.961	0.961	0.961	0.961	0.961	0.961	0.961	0.961	0.961	0.961	0.961	0.961	0.961	0.961	0.961	0.961	0.959	0.956	0.956	0.956	0.956	0.956	0.95	0.95	0.95	0.95	0.952	0.952	0.952	0.952	0.958	0.958	0.958	0.958	0.956	0.956	0.956	0.956	0.961	0.961	0.961	0.961	0.97	0.97	0.97
	EC01	0.943	0.943	0.943	0.943	0.943	0.943	0.943	0.943	0.943	0.943	0.943	0.943	0.943	0.943	0.943	0.943	0.943	0.943	0.943	0.941	0.938	0.938	0.938	0.938	0.938	0.932	0.932	0.932	0.932	0.934	0.934	0.934	0.934	0.95	0.95	0.95	0.95	0.955	0.955	0.955	0.955	0.963	0.963	0.963	0.963	0.953	0.953	0.953
	EC02	0.943	0.943	0.943	0.943	0.943	0.943	0.943	0.943	0.943	0.943	0.943	0.943	0.943	0.943	0.943	0.943	0.943	0.943	0.943	0.941	0.938	0.938	0.938	0.938	0.938	0.932	0.932	0.932	0.932	0.934	0.934	0.934	0.934	0.95	0.95	0.95	0.95	0.955	0.955	0.955	0.955	0.963	0.963	0.963	0.963	0.953	0.953	0.953
[truncated: 9 more columns]
